# Supplementary material for: Leader Communication Techniques: Analyzing the Effects on Followers’ Cognitions, Affect, and Behavior
Source: Behav Sci (Basel). 2025 Jul 27;15(8):1018. doi: 10.3390/bs15081018 (PMC12383181; doi:10.3390/bs15081018)
Supplement: Supplementary file 1 [file behavsci-15-01018-s001.zip]

Archive with 11 entries (10 files):
- Supporting information/
- Supporting information/.DS_Store
- Supporting information/.Rhistory
- Supporting information/Checklist_SelfAssess_Studies_Ethical Safety.pdf
- Supporting information/Data_Expertsurvey.sav
- Supporting information/Data_Prestudy1.sav
- Supporting information/Data_Prestudy2.sav
- Supporting information/Data_Study1.sav
- Supporting information/File_S1.pdf
- Supporting information/r_scriptPaper1.R
- Supporting information/Table_S1.pdf
