# Supplementary material for: Leader Communication Techniques: Analyzing the Effects on Followers’ Cognitions, Affect, and Behavior
Source: Behav Sci (Basel). 2025 Jul 27;15(8):1018. doi: 10.3390/bs15081018 (PMC12383181; doi:10.3390/bs15081018)
Supplement: Supplementary file 1 [file behavsci-15-01018-s001.zip › Supporting information/r_scriptPaper1.R]

####Subject matter expert survey####
setwd("")

# install.packages("haven")
library(haven)
library(dplyr)
library(psych)

#loading data
dataSME <- read_sav("S1_Data_Expertsurvey.sav")

# Show  entire data set
View(dataSME)

#####Describing Participants#####
table(dataSME$Gender)
describe(dataSME$Age)
describe(dataSME$duration)
describe(dataSME$Forschungserfahrung)
table(dataSME$Forschungsfokus)

#####Describing communication techniques#####
##### Results Item 1: Attribution to impact level#####
#Control question#
#0= not quoted / 1= quoted#
table(dataSME$Controlquestion_cog)
table(dataSME$Controlquestion_aff)
table(dataSME$Controlquestion_beh)
table(dataSME$Controlquestion_noidea)

#Suggestion question#
#0= not quoted / 1= quoted#
table(dataSME$Suggestionquestion_cog)
table(dataSME$Suggestionquestion_aff)
table(dataSME$Suggestionquestion_beh)
table(dataSME$Suggestionquestion_noidea)

#Confirmation request#
#0= not quoted / 1= quoted#
table(dataSME$Confirmationrequest_cog)
table(dataSME$Confirmationrequest_aff)
table(dataSME$Confirmationrequest_beh)
table(dataSME$Confirmationrequest_noidea)

#Asking open question#
#0= not quoted / 1= quoted#
table(dataSME$Openquest_cog)
table(dataSME$Openquest_aff)
table(dataSME$Openquest_beh)
table(dataSME$Openquest_noidea)

#Agreeing#
#0= not quoted / 1= quoted#
table(dataSME$Agreeing_cog)
table(dataSME$Agreeing_aff)
table(dataSME$Agreeing_beh)
table(dataSME$Agreeing_noidea)

#Explaining#
#0= not quoted / 1= quoted#
table(dataSME$Explaining_cog)
table(dataSME$Explaining_aff)
table(dataSME$Explaining_beh)
table(dataSME$Explaining_noidea)

#Expressing Moral Convictions#
#0= not quoted / 1= quoted#
table(dataSME$MorConv_cog)
table(dataSME$MorConv_aff)
table(dataSME$MorConv_beh)
table(dataSME$MorConv_noidea)

#Precise instructions#
#0= not quoted / 1= quoted#
table(dataSME$Precinstructions_cog)
table(dataSME$Precinstructions_aff)
table(dataSME$Precinstructions_beh)
table(dataSME$Precinstructions_noidea)

#Praising others#
#0= not quoted / 1= quoted#
table(dataSME$Praisingothers_cog)
table(dataSME$Praisingothers_aff)
table(dataSME$Praisingothers_beh)
table(dataSME$Praisingothers_noidea)

#Short phrases#
#0= not quoted / 1= quoted#
table(dataSME$Shortphrases_cog)
table(dataSME$Shortphrases_aff)
table(dataSME$Shortphrases_beh)
table(dataSME$Shortphrases_noidea)

#Three part - list#
#0= not quoted / 1= quoted#
table(dataSME$Threepartlist_cog)
table(dataSME$Threepartlist_aff)
table(dataSME$Threepartlist_beh)
table(dataSME$Threepartlist_noidea)

#Comparisons#
#0= not quoted / 1= quoted#
table(dataSME$Comparisons_cog)
table(dataSME$Comparisons_aff)
table(dataSME$Comparisons_beh)
table(dataSME$Comparisons_noidea)

#Command#
#0= not quoted / 1= quoted#
table(dataSME$Command_cog)
table(dataSME$Command_aff)
table(dataSME$Command_beh)
table(dataSME$Command_noidea)

#Accent Chains#
#0= not quoted / 1= quoted#
table(dataSME$Accentchains_cog)
table(dataSME$Accentchains_aff)
table(dataSME$Accentchains_beh)
table(dataSME$Accentchains_noidea)

#Fluency#
#0= not quoted / 1= quoted#
table(dataSME$Fluency_cog)
table(dataSME$Fluency_aff)
table(dataSME$Fluency_beh)
table(dataSME$Fluency_noidea)

#Clear pronunciation#
#0= not quoted / 1= quoted#
table(dataSME$Clearpron_cog)
table(dataSME$Clearpron_aff)
table(dataSME$Clearpron_beh)
table(dataSME$Clearpron_noidea)

#Positive intensification#
#0= not quoted / 1= quoted#
table(dataSME$Posintens_cog)
table(dataSME$Posintens_aff)
table(dataSME$Posintens_beh)
table(dataSME$Posintens_noidea)

#Variation in loudness#
#0= not quoted / 1= quoted#
table(dataSME$Varloud_cog)
table(dataSME$Varloud_aff)
table(dataSME$Varloud_beh)
table(dataSME$Varloud_noidea)

#Body gestures#
#0= not quoted / 1= quoted#
table(dataSME$Bodgestures_cog)
table(dataSME$Bodgestures_aff)
table(dataSME$Bodgestures_beh)
table(dataSME$Bodgestures_noidea)

#Hand and Arm gestures#
#0= not quoted / 1= quoted#
table(dataSME$HAgestures_cog)
table(dataSME$HAgestures_aff)
table(dataSME$HAgestures_beh)
table(dataSME$HAgestures_noidea)

#Indicating direction#
#0= not quoted / 1= quoted#
table(dataSME$Inddirect_cog)
table(dataSME$Inddirect_aff)
table(dataSME$Inddirect_beh)
table(dataSME$Inddirect_noidea)

#Nodding#
#0= not quoted / 1= quoted#
table(dataSME$Nodding_cog)
table(dataSME$Nodding_aff)
table(dataSME$Nodding_beh)
table(dataSME$Nodding_noidea)

#Information request#
#0= not quoted / 1= quoted#
table(dataSME$Infrequest_cog)
table(dataSME$Infrequest_aff)
table(dataSME$Infrequest_beh)
table(dataSME$Infrequest_beh)

#Alternative question#
#0= not quoted / 1= quoted#
table(dataSME$Alternquest_cog)
table(dataSME$Alternquest_aff)
table(dataSME$Alternquest_beh)
table(dataSME$Alternquest_noidea)

#Summary question#
#0= not quoted / 1= quoted#
table(dataSME$Summquest_cog)
table(dataSME$Summquest_aff)
table(dataSME$Summquest_beh)
table(dataSME$Summquest_noidea)

#Rethorical question#
#0= not quoted / 1= quoted#
table(dataSME$Rhetquest_cog)
table(dataSME$Rhetquest_aff)
table(dataSME$Rhetquest_beh)
table(dataSME$Rhetquest_noidea)

#Contrasts#
#0= not quoted / 1= quoted#
table(dataSME$Contrasts_cog)
table(dataSME$Contrasts_aff)
table(dataSME$Contrasts_beh)
table(dataSME$Contrasts_noidea)

#Expressing confidence#
#0= not quoted / 1= quoted#
table(dataSME$Expreconf_cog)
table(dataSME$Expreconf_aff)
table(dataSME$Expreconf_beh)
table(dataSME$Expreconf_noidea)

#Expressing sentiment of collective#
#0= not quoted / 1= quoted#
table(dataSME$Expresentcoll_cog)
table(dataSME$Expresentcoll_aff)
table(dataSME$Expresentcoll_beh)
table(dataSME$Expresentcoll_noidea)

#Making a proposition#
#0= not quoted / 1= quoted#
table(dataSME$Makprop_cog)
table(dataSME$Makprop_aff)
table(dataSME$Makprop_beh)
table(dataSME$Makprop_noidea)

#Personal pronouns#
#0= not quoted / 1= quoted#
table(dataSME$Perspron_cog)
table(dataSME$Perspron_aff)
table(dataSME$Perspron_beh)
table(dataSME$Perspron_noidea)

#Setting goals#
#0= not quoted / 1= quoted#
table(dataSME$Settgoals_cog)
table(dataSME$Settgoals_aff)
table(dataSME$Settgoals_beh)
table(dataSME$Settgoals_noidea)

#Speaking in pictures#
#0= not quoted / 1= quoted#
table(dataSME$Speakpictures_cog)
table(dataSME$Speakpictures_aff)
table(dataSME$Speakpictures_beh)
table(dataSME$Speakpictures_noidea)

#Speaking in stories#
#0= not quoted / 1= quoted#
table(dataSME$Speakstories_cog)
table(dataSME$Speakstories_aff)
table(dataSME$Speakstories_beh)
table(dataSME$Speakstories_noidea)

#Encouragement#
#0= not quoted / 1= quoted#
table(dataSME$Encouragement_cog)
table(dataSME$Encouragement_aff)
table(dataSME$Encouragement_beh)
table(dataSME$Encouragement_noidea)

#Clearing throat#
#0= not quoted / 1= quoted#
table(dataSME$Clearingthroat_cog)
table(dataSME$Clearingthroat_aff)
table(dataSME$Clearingthroat_beh)
table(dataSME$Clearingthroat_noidea)

#Intended pauses#
#0= not quoted / 1= quoted#
table(dataSME$Intendedpauses_cog)
table(dataSME$Intendedpauses_aff)
table(dataSME$Intendedpauses_beh)
table(dataSME$Intendedpauses_noidea)

#Reinforcement#
#0= not quoted / 1= quoted#
table(dataSME$Reinforcement_cog)
table(dataSME$Reinforcement_aff)
table(dataSME$Reinforcement_beh)
table(dataSME$Reinforcement_noidea)

#Higher speaking rate#
#0= not quoted / 1= quoted#
table(dataSME$Speakrat_cog)
table(dataSME$Speakrat_aff)
table(dataSME$Speakrat_beh)
table(dataSME$Speakrat_noidea)

#Word repetition#
#0= not quoted / 1= quoted#
table(dataSME$Wordrep_cog)
table(dataSME$Wordrep_aff)
table(dataSME$Wordrep_beh)
table(dataSME$Wordrep_noidea)

#Eye contact#
#0= not quoted / 1= quoted#
table(dataSME$Eyecontact_cog)
table(dataSME$Eyecontact_aff)
table(dataSME$Eyecontact_beh)
table(dataSME$Eyecontact_noidea)

#Head position#
#0= not quoted / 1= quoted#
table(dataSME$Headpos_cog)
table(dataSME$Headpos_aff)
table(dataSME$Headpos_beh)
table(dataSME$Headpos_noidea)

#Intensity of facial expression#
#0= not quoted / 1= quoted#
table(dataSME$Intfacexpr_cog)
table(dataSME$Intfacexpr_aff)
table(dataSME$Intfacexpr_beh)
table(dataSME$Intfacexpr_noidea)

#Smiling#
#0= not quoted / 1= quoted#
table(dataSME$Smiling_cog)
table(dataSME$Smiling_aff)
table(dataSME$Smiling_beh)
table(dataSME$Smiling_noidea)

#####Results Item 2: Mean scores of effectiveness ratings#####

#Control question#
describe(dataSME$Controlquestion_effcogn)
describe(dataSME$Controlquestion_effaff)
describe(dataSME$Controlquestion_effbeh)

#Suggestion question#
describe(dataSME$Suggestionquestion_effcog)
describe(dataSME$Suggestionquestion_effaff)
describe(dataSME$Suggestionquestion_effbeh)

#Confirmation request#
describe(dataSME$Confirmationrequest_effcog)
describe(dataSME$Confirmationrequest_effaff)
describe(dataSME$Confirmationrequest_effbeh)

#Asking open question#
describe(dataSME$Openquest_effcog)
describe(dataSME$Openquest_effaff)
describe(dataSME$Openquest_effbeh)

#Agreeing#
describe(dataSME$Agreeing_effcog)
describe(dataSME$Agreeing_effaff)
describe(dataSME$Agreeing_effbeh)

#Explaining#
describe(dataSME$Explaining_effcog)
describe(dataSME$Explaining_effaff)
describe(dataSME$Explaining_effbeh)

#Expressing moral conviction#
describe(dataSME$MorConv_effcog)
describe(dataSME$MorConv_effaff)
describe(dataSME$MorConv_effbeh)

#Precise instruction#
describe(dataSME$Precinstructions_effcog)
describe(dataSME$Precinstructions_effaff)
#Excluding values "I have no idea#
data_Precinstructions_effaff <- mutate(dataSME, Precinstructions_effaff = if_else(Precinstructions_effaff == 6, NA, Precinstructions_effaff))
describe(data_Precinstructions_effaff$Precinstructions_effaff)

describe(dataSME$Precinstructions_effbeh)

#Praising others#
describe(dataSME$Praisingothers_effcog)
describe(dataSME$Praisingothers_effaff)
describe(dataSME$Praisingothers_effbeh)

#Short phrases#
describe(dataSME$Shortphrases_effcog)
#Excluding values "I have no idea#
data_Shortphrases_effcog <- mutate(dataSME, Shortphrases_effcog = if_else(Shortphrases_effcog == 6, NA, Shortphrases_effcog))
describe(data_Shortphrases_effcog$Shortphrases_effcog)

describe(dataSME$Shortphrases_effaff)
#Excluding values "I have no idea#
data_Shortphrases_effaff <- mutate(dataSME, Shortphrases_effaff = if_else(Shortphrases_effaff == 6, NA, Shortphrases_effaff))
describe(data_Shortphrases_effaff$Shortphrases_effaff)

describe(dataSME$Shortphrases_effbeh)
#Excluding values "I have no idea#
data_Shortphrases_effbeh <- mutate(dataSME, Shortphrases_effbeh = if_else(Shortphrases_effbeh == 6, NA, Shortphrases_effbeh))
describe(data_Shortphrases_effbeh$Shortphrases_effbeh)

#Three part - list#
describe(dataSME$Threepartlist_effcog)
#Excluding values "I have no idea#
data_Threepartlist_effcog <- mutate(dataSME, Threepartlist_effcog = if_else(Threepartlist_effcog == 6, NA, Threepartlist_effcog))
describe(data_Threepartlist_effcog$Threepartlist_effcog)

describe(dataSME$Threepartlist_effaff)
#Excluding values "I have no idea#
data_Threepartlist_effaff <- mutate(dataSME, Threepartlist_effaff = if_else(Threepartlist_effaff == 6, NA, Threepartlist_effaff))
describe(data_Threepartlist_effaff$Threepartlist_effaff)

describe(dataSME$Threepartlist_effbeh)
#Excluding values "I have no idea#
data_Threepartlist_effbeh <- mutate(dataSME, Threepartlist_effbeh = if_else(Threepartlist_effbeh == 6, NA, Threepartlist_effbeh))
describe(data_Threepartlist_effbeh$Threepartlist_effbeh)

#Comparison#
describe(dataSME$Comparisons_effcog)
describe(dataSME$Comparisons_effaff)
describe(dataSME$Comparisons_effbeh)

#Command#
describe(dataSME$Command_effcog)
describe(dataSME$Command_effaff)
describe(dataSME$Command_effbeh)

#Accent chains#
describe(dataSME$Accentchains_effcog)
describe(dataSME$Accentchains_effaff)
describe(dataSME$Accentchains_effbeh)

#Fluency#
describe(dataSME$Fluency_effcog)
describe(dataSME$Fluency_effaff)
describe(dataSME$Fluency_effbeh)

#clear pronunciation#
describe(dataSME$Clearpron_effcog)
describe(dataSME$Clearpron_effaff)
describe(dataSME$Clearpron_effbeh)

#Positive intensification#
describe(dataSME$Posintens_effcog)
#Excluding values "I have no idea#
data_Posintens_effcog <- mutate(dataSME, Posintens_effcog = if_else(Posintens_effcog == 6, NA, Posintens_effcog))
describe(data_Posintens_effcog$Posintens_effcog)

describe(dataSME$Posintens_effaff)
#Excluding values "I have no idea#
data_Posintens_effaff <- mutate(dataSME, Posintens_effaff = if_else(Posintens_effaff == 6, NA, Posintens_effaff))
describe(data_Posintens_effaff$Posintens_effaff)

describe(dataSME$Posintens_effbeh)
#Exluding values "I have no idea#
data_Posintens_effbeh <- mutate(dataSME, Posintens_effbeh = if_else(Posintens_effbeh == 6, NA, Posintens_effbeh))
describe(data_Posintens_effbeh$Posintens_effbeh)

#Variation in loudness#
describe(dataSME$Varloud_effcog)
describe(dataSME$Varloud_effaff)
describe(dataSME$Varloud_effbeh)
#Excluding values "I have no idea#
data_Varloud_effbeh <- mutate(dataSME, Varloud_effbeh = if_else(Varloud_effbeh == 6, NA, Varloud_effbeh))
describe(data_Varloud_effbeh$Varloud_effbeh)

#Body gestures#
describe(dataSME$Bodgestures_effcog)
describe(dataSME$Bodgestures_effaff)
describe(dataSME$Bodgestures_effbeh)

#Hand and Arm gestures#
describe(dataSME$HAgestures_effcog)
describe(dataSME$HAgestures_effaff)
describe(dataSME$HAgestures_effbeh)
#Excluding values "I have no idea#
data_HAgestures_effbeh <- mutate(dataSME, HAgestures_effbeh = if_else(HAgestures_effbeh == 6, NA, HAgestures_effbeh))
describe(data_HAgestures_effbeh$HAgestures_effbeh)

#Indicating directions#
describe(dataSME$Inddirect_effcog)
describe(dataSME$Inddirect_effaff)
describe(dataSME$Inddirect_effbeh)

#Nodding#
describe(dataSME$Nodding_effcog)
#Excluding values "I have no idea#
data_Nodding_effcog <- mutate(dataSME, Nodding_effcog = if_else(Nodding_effcog == 6, NA, Nodding_effcog))
describe(data_Nodding_effcog$Nodding_effcog)

describe(dataSME$Nodding_effaff)
#Excluding values "I have no idea#
data_Nodding_effaff <- mutate(dataSME, Nodding_effaff = if_else(Nodding_effaff == 6, NA, Nodding_effaff))
describe(data_Nodding_effaff$Nodding_effaff)

describe(dataSME$Nodding_effbeh)
#Exlcuding values "I have no idea#
data_Nodding_effbeh <- mutate(dataSME, Nodding_effbeh = if_else(Nodding_effbeh == 6, NA, Nodding_effbeh))
describe(data_Nodding_effbeh$Nodding_effbeh)

#Information request#
describe(dataSME$Infrequest_effcog)
describe(dataSME$Infrequest_effaff)
describe(dataSME$Infrequest_effbeh)

#Alternative question#
describe(dataSME$Alternquest_effcog)
describe(dataSME$Alternquest_effaff)
describe(dataSME$Alternquest_effbeh)

#Summary question#
describe(dataSME$Summquest_effcog)
describe(dataSME$Summquest_effaff)
describe(dataSME$Summquest_effbeh)

#Rhetorical question#
describe(dataSME$Rhetquest_effcog)
describe(dataSME$Rhetquest_effaff)
describe(dataSME$Rhetquest_effbeh)

#Contrasts#
describe(dataSME$Contrasts_effcog)
describe(dataSME$Contrasts_effaff)
describe(dataSME$Contrasts_effbeh)

#Confidence of goal achieving#
describe(dataSME$Expreconf_effcog)
describe(dataSME$Expreconf_effaff)
describe(dataSME$Expreconf_effbeh)

#Sentiment of collective#
describe(dataSME$Expresentcoll_effcog)
describe(dataSME$Expresentcoll_effaff)
describe(dataSME$Expresentcoll_effbeh)

#Making a proposition#
describe(dataSME$Makprop_effcog)
describe(dataSME$Makprop_effaff)
describe(dataSME$Makprop_effbeh)

#Personal pronouns#
describe(dataSME$Perspron_effcog)
describe(dataSME$Perspron_effaff)
describe(dataSME$Perspron_effbeh)

#Setting goals#
describe(dataSME$Settgoals_effcog)
describe(dataSME$Settgoals_effaff)
describe(dataSME$Settgoals_effbeh)

#Speaking in pictures#
describe(dataSME$Speakpictures_effcog)
describe(dataSME$Speakpictures_effaff)
describe(dataSME$Speakpictures_effbeh)

#Speaking with stories#
describe(dataSME$Speakstories_effcog)
describe(dataSME$Speakstories_effaff)
describe(dataSME$Speakstories_effbeh)

#Encouragement#
describe(dataSME$Encouragement_effcog)
describe(dataSME$Encouragement_effaff)
describe(dataSME$Encouragement_effbeh)

#Clearing throat#
describe(dataSME$Clearingthroat_effcog)
#Excluding values "I have no idea#
data_Clearingthroat_effcog <- mutate(dataSME, Clearingthroat_effcog = if_else(Clearingthroat_effcog == 6, NA, Clearingthroat_effcog))
describe(data_Clearingthroat_effcog$Clearingthroat_effcog)

describe(dataSME$Clearingthroat_effaff)
#Excluding values "I have no idea#
data_Clearingthroat_effaff <- mutate(dataSME, Clearingthroat_effaff = if_else(Clearingthroat_effaff == 6, NA, Clearingthroat_effaff))
describe(data_Clearingthroat_effaff$Clearingthroat_effaff)

describe(dataSME$Clearingthroat_effbeh)
#Excluding values "I have no idea#
data_Clearingthroat_effbeh <- mutate(dataSME, Clearingthroat_effbeh = if_else(Clearingthroat_effbeh == 6, NA, Clearingthroat_effbeh))
describe(data_Clearingthroat_effbeh$Clearingthroat_effbeh)

#Intended pauses#
describe(dataSME$Intendedpauses_effcog)
describe(dataSME$Intendedpauses_effaff)
describe(dataSME$Intendedpauses_effbeh)

#Reinforcement#
describe(dataSME$Reinforcement_effcog)
#Excluding values "I have no idea#
data_Reinforcement_effcog <- mutate(dataSME, Reinforcement_effcog = if_else(Reinforcement_effcog == 6, NA, Reinforcement_effcog))
describe(data_Reinforcement_effcog$Reinforcement_effcog)

describe(dataSME$Reinforcement_effaff)
#Excluding values "I have no idea#
data_Reinforcement_effaff <- mutate(dataSME, Reinforcement_effaff = if_else(Reinforcement_effaff == 6, NA, Reinforcement_effaff))
describe(data_Reinforcement_effaff$Reinforcement_effaff)

describe(dataSME$Reinforcement_effbeh)
#Excluding values "I have no idea#
data_Reinforcement_effbeh <- mutate(dataSME, Reinforcement_effbeh = if_else(Reinforcement_effbeh == 6, NA, Reinforcement_effbeh))
describe(data_Reinforcement_effbeh$Reinforcement_effbeh)

#Higher speaking rate#
describe(dataSME$Speakrat_effcog)
describe(dataSME$Speakrat_effaff)
describe(dataSME$Speakrat_effbeh)

#Word repetition#
describe(dataSME$Wordrep_effcog)
#Excluding values "I have no idea#
data_Wordrep_effcog <- mutate(dataSME, Wordrep_effcog = if_else(Wordrep_effcog == 6, NA, Wordrep_effcog))
describe(data_Wordrep_effcog$Wordrep_effcog)

describe(dataSME$Wordrep_effaff)
#Excluding values "I have no idea#
data_Wordrep_effaff <- mutate(dataSME, Wordrep_effaff = if_else(Wordrep_effaff == 6, NA, Wordrep_effaff))
describe(data_Wordrep_effaff$Wordrep_effaff)

describe(dataSME$Wordrep_effbeh)

#Eye contact#
describe(dataSME$Eyecontact_effcog)
describe(dataSME$Eyecontact_effaff)
describe(dataSME$Eyecontact_effbeh)

#Head position#
describe(dataSME$Headpos_effcog)
#Excluding values "I have no idea#
data_Headpos_effcog <- mutate(dataSME, Headpos_effcog = if_else(Headpos_effcog == 6, NA, Headpos_effcog))
describe(data_Headpos_effcog$Headpos_effcog)

describe(dataSME$Headpos_effaff)
#Excluding values "I have no idea#
data_Headpos_effaff <- mutate(dataSME, Headpos_effaff = if_else(Headpos_effaff == 6, NA, Headpos_effaff))
describe(data_Headpos_effaff$Headpos_effaff)

describe(dataSME$Headpos_effbeh)
#Excluding values "I have no idea#
data_Headpos_effbeh <- mutate(dataSME, Headpos_effbeh = if_else(Headpos_effbeh == 6, NA, Headpos_effbeh))
describe(data_Headpos_effbeh$Headpos_effbeh)

#Intensity of facial expression#
describe(dataSME$Intfacexpr_effcog)
describe(dataSME$Intfacexpr_effaff)
describe(dataSME$Intfacexpr_effbeh)

#Smiling#
describe(dataSME$Smiling_effcog)
describe(dataSME$Smiling_effaff)
describe(dataSME$Smiling_effbeh)

#Delete Dataframes and Datasets from subject matter expert survey#
rm(list = ls())

####Pre-study 1####
setwd("")
# install.packages("haven")
library(haven)
library(psych)
library(tidyr)
library(tidyverse)
library(dplyr)

# loading data
dataps1 <- read_sav("S2_Data_Prestudy1.sav")
# Show  entire data set
View(dataps1)

#####Describing Participants#####
table(dataps1$gender)
describe(dataps1$age)
table(dataps1$age)
table(dataps1$military_rank)
table(dataps1$education)
table(dataps1$education_other)
table(dataps1$professional_act)
table(dataps1$professional_act_oth)
table(dataps1$mother_language)
table(dataps1$mlanguage_other)
table(dataps1$understanding_german)
table(dataps1$control_v1)
table(dataps1$control_v2)

#####Preparing data#####
######Creating subsets######
#scenario room tidiness cognitive
data_croomtidiness <- subset(dataps1, select = c(lfdn, croomtid_citem, croomtid_aitem, croomtid_bitem))
#changing from wide to long format
datalong_croomtidiness <- gather(data_croomtidiness, impactlevel, rating, croomtid_citem:croomtid_bitem)
datalong_croomtidiness$impactlevel<- as.factor(datalong_croomtidiness$impactlevel)
str(datalong_croomtidiness)
datalong_croomtidiness <-
  datalong_croomtidiness%>%
  mutate(new_impactlevel = case_when(
    impactlevel == "croomtid_citem" ~ 1,
    impactlevel == "croomtid_aitem" ~ 2,
    impactlevel == "croomtid_bitem" ~ 3
  ))


#scenario room tidiness affective
data_aroomtidiness <- subset(dataps1, select = c(lfdn, aroomtid_citem, aroomtid_aitem, aroomtid_bitem))
#changing from wide to long format
datalong_aroomtidiness <- gather(data_aroomtidiness, impactlevel, rating, aroomtid_citem:aroomtid_bitem)
datalong_aroomtidiness$impactlevel<- as.factor(datalong_aroomtidiness$impactlevel)
str(datalong_aroomtidiness)
datalong_aroomtidiness <-
  datalong_aroomtidiness%>%
  mutate(new_impactlevel = case_when(
    impactlevel == "aroomtid_citem" ~ 1,
    impactlevel == "aroomtid_aitem" ~ 2,
    impactlevel == "aroomtid_bitem" ~ 3
  ))

#scenario room tidiness behavioral
data_broomtidiness <- subset(dataps1, select = c(lfdn, broomtid_citem, broomtid_aitem, broomtid_bitem))
#changing from wide to long format
datalong_broomtidiness <- gather(data_broomtidiness, impactlevel, rating, broomtid_citem:broomtid_bitem)
datalong_broomtidiness$impactlevel<- as.factor(datalong_broomtidiness$impactlevel)
str(datalong_broomtidiness)
datalong_broomtidiness <-
  datalong_broomtidiness%>%
  mutate(new_impactlevel = case_when(
    impactlevel == "broomtid_citem" ~ 1,
    impactlevel == "broomtid_aitem" ~ 2,
    impactlevel == "broomtid_bitem" ~ 3
  ))

#scenario marching drills cognitive
data_cmdrills <- subset(dataps1, select = c(lfdn, cmarchdrills_citem, cmarchdrills_aitem, cmarchdrills_bitem))
#changing from wide to long format
datalong_cmdrills <- gather(data_cmdrills, impactlevel, rating, cmarchdrills_citem:cmarchdrills_bitem)
datalong_cmdrills$impactlevel<- as.factor(datalong_cmdrills$impactlevel)
str(datalong_cmdrills)
datalong_cmdrills <-
  datalong_cmdrills%>%
  mutate(new_impactlevel = case_when(
    impactlevel == "cmarchdrills_citem" ~ 1,
    impactlevel == "cmarchdrills_aitem" ~ 2,
    impactlevel == "cmarchdrills_bitem" ~ 3
  ))

#scenario marching drills affective
data_amdrills <- subset(dataps1, select = c(lfdn, amarchdrills_citem, amarchdrills_aitem, amarchdrills_bitem))
#changing from wide to long format
datalong_amdrills <- gather(data_amdrills, impactlevel, rating, amarchdrills_citem:amarchdrills_bitem)
datalong_amdrills$impactlevel<- as.factor(datalong_amdrills$impactlevel)
str(datalong_amdrills)
datalong_amdrills <-
  datalong_amdrills%>%
  mutate(new_impactlevel = case_when(
    impactlevel == "amarchdrills_citem" ~ 1,
    impactlevel == "amarchdrills_aitem" ~ 2,
    impactlevel == "amarchdrills_bitem" ~ 3
  ))

#scenario marching drills behavioral
data_bmdrills <- subset(dataps1, select = c(lfdn, bmarchdrills_citem, bmarchdrills_aitem, bmarchdrills_bitem))
#changing from wide to long format
datalong_bmdrills <- gather(data_bmdrills, impactlevel, rating, bmarchdrills_citem:bmarchdrills_bitem)
datalong_bmdrills$impactlevel<- as.factor(datalong_bmdrills$impactlevel)
str(datalong_bmdrills)
datalong_bmdrills <-
  datalong_bmdrills%>%
  mutate(new_impactlevel = case_when(
    impactlevel == "bmarchdrills_citem" ~ 1,
    impactlevel == "bmarchdrills_aitem" ~ 2,
    impactlevel == "bmarchdrills_bitem" ~ 3
  ))

#scenario voluntary continuation cognitive
data_cvolcont <- subset(dataps1, select = c(lfdn, cvolcont_citem, cvolcont_aitem, cvolcont_bitem))
#changing from wide to long format
datalong_cvolcont <- gather(data_cvolcont, impactlevel, rating, cvolcont_citem:cvolcont_bitem)
datalong_cvolcont$impactlevel<- as.factor(datalong_cvolcont$impactlevel)
str(datalong_cvolcont)
datalong_cvolcont <-
  datalong_cvolcont%>%
  mutate(new_impactlevel = case_when(
    impactlevel == "cvolcont_citem" ~ 1,
    impactlevel == "cvolcont_aitem" ~ 2,
    impactlevel == "cvolcont_bitem" ~ 3
  ))

#scenario voluntary continuation affective
data_avolcont <- subset(dataps1, select = c(lfdn, avolcont_citem, avolcont_aitem, avolcont_bitem))
#changing from wide to long format
datalong_avolcont <- gather(data_avolcont, impactlevel, rating, avolcont_citem:avolcont_bitem)
datalong_avolcont$impactlevel<- as.factor(datalong_avolcont$impactlevel)
str(datalong_avolcont)
datalong_avolcont <-
  datalong_avolcont%>%
  mutate(new_impactlevel = case_when(
    impactlevel == "avolcont_citem" ~ 1,
    impactlevel == "avolcont_aitem" ~ 2,
    impactlevel == "avolcont_bitem" ~ 3
  ))

#scenario voluntary continuation behavioral
data_bvolcont <- subset(dataps1, select = c(lfdn, bvolcont_citem, bvolcont_aitem, bvolcont_bitem))
#changing from wide to long format
datalong_bvolcont <- gather(data_bvolcont, impactlevel, rating, bvolcont_citem:bvolcont_bitem)
datalong_bvolcont$impactlevel<- as.factor(datalong_bvolcont$impactlevel)
str(datalong_bvolcont)
datalong_bvolcont <-
  datalong_bvolcont%>%
  mutate(new_impactlevel = case_when(
    impactlevel == "bvolcont_citem" ~ 1,
    impactlevel == "bvolcont_aitem" ~ 2,
    impactlevel == "bvolcont_bitem" ~ 3
  ))

#tone of scenario room tidiness
data_roomtidiness <- subset(dataps1, select = c(lfdn, croomtid_tone, aroomtid_tone, broomtid_tone))
#changing from wide to long format
datatone_roomtidiness <- gather(data_roomtidiness, scenario, rating, croomtid_tone:broomtid_tone)
datatone_roomtidiness$scenario<- as.factor(datatone_roomtidiness$scenario)
str(datatone_roomtidiness)
datatone_roomtidiness <-
  datatone_roomtidiness%>%
  mutate(new_scenario = case_when(
    scenario == "croomtid_tone" ~ 1,
    scenario == "aroomtid_tone" ~ 2,
    scenario == "broomtid_tone" ~ 3
  ))

#tone of scenario marching drills
data_marchingdrills <- subset(dataps1, select = c(lfdn, cmarchdrills_tone, amarchdrills_tone, bmarchdrills_tone))
#changing from wide to long format
datatone_marchingdrills <- gather(data_marchingdrills, scenario, rating, cmarchdrills_tone:bmarchdrills_tone)
datatone_marchingdrills$scenario<- as.factor(datatone_marchingdrills$scenario)
str(datatone_marchingdrills)
datatone_marchingdrills <-
  datatone_marchingdrills%>%
  mutate(new_scenario = case_when(
    scenario == "cmarchdrills_tone" ~ 1,
    scenario == "amarchdrills_tone" ~ 2,
    scenario == "bmarchdrills_tone" ~ 3
  ))

#tone of scenario voluntary continuation after Military Basic School
data_volcont <- subset(dataps1, select = c(lfdn, cvolcont_tone, avolcont_tone, bvolcont_tone))
#changing from wide to long format
datatone_volcont <- gather(data_volcont, scenario, rating, cvolcont_tone:bvolcont_tone)
datatone_volcont$scenario<- as.factor(datatone_volcont$scenario)
str(datatone_volcont)
datatone_volcont <-
  datatone_volcont%>%
  mutate(new_scenario = case_when(
    scenario == "cvolcont_tone" ~ 1,
    scenario == "avolcont_tone" ~ 2,
    scenario == "bvolcont_tone" ~ 3
  ))

######Testing prerequisites for ANOVA repeated measures######
######Normality######
#install.packages("ggpubr")
library(ggpubr)
ggqqplot(datalong_croomtidiness , "rating", facet.by = "new_impactlevel")
ggqqplot(datalong_aroomtidiness , "rating", facet.by = "new_impactlevel")
ggqqplot(datalong_broomtidiness , "rating", facet.by = "new_impactlevel")
ggqqplot(datalong_cmdrills, "rating", facet.by = "new_impactlevel")
ggqqplot(datalong_amdrills, "rating", facet.by = "new_impactlevel")
ggqqplot(datalong_bmdrills, "rating", facet.by = "new_impactlevel")
ggqqplot(datalong_cvolcont, "rating", facet.by = "new_impactlevel")
ggqqplot(datalong_avolcont, "rating", facet.by = "new_impactlevel")
ggqqplot(datalong_bvolcont , "rating", facet.by = "new_impactlevel")
ggqqplot(datatone_roomtidiness, "rating", facet.by = "new_scenario")
ggqqplot(datatone_marchingdrills, "rating", facet.by = "new_scenario")
ggqqplot(datatone_volcont, "rating", facet.by = "new_scenario")
#Simulation studies have shown that repeated measures ANOVA is relatively robust to violations of the normal distribution assumption (Vasey & Thayer, 1987). 
#Normal distribution assumption (Vasey & Thayer, 1987) - especially when no assumption other than the normal distribution assumption is violated (Berkovits, Hancock, & Nevitt, 2000)#.

######Descriptives######
datalong_croomtidiness %>%
  group_by(new_impactlevel) %>%
  summarize(M = mean(rating),
            SD= sd(rating))
boxplot(datalong_croomtidiness$rating~datalong_croomtidiness$new_impactlevel)

datalong_aroomtidiness %>%
  group_by(new_impactlevel) %>%
  summarize(M = mean(rating),
            SD= sd(rating))  
boxplot(datalong_aroomtidiness$rating~datalong_aroomtidiness$new_impactlevel)

datalong_broomtidiness %>%
  group_by(new_impactlevel) %>%
  summarize(M = mean(rating),
            SD= sd(rating)) 
boxplot(datalong_broomtidiness$rating~datalong_broomtidiness$new_impactlevel)

datalong_cmdrills %>%
  group_by(new_impactlevel) %>%
  summarize(M = mean(rating),
            SD= sd(rating))
boxplot(datalong_cmdrills$rating~datalong_cmdrills$new_impactlevel)

datalong_amdrills %>%
  group_by(new_impactlevel) %>%
  summarize(M = mean(rating),
            SD= sd(rating))
boxplot(datalong_amdrills$rating~datalong_amdrills$new_impactlevel)

datalong_bmdrills %>%
  group_by(new_impactlevel) %>%
  summarize(M = mean(rating),
            SD= sd(rating))
boxplot(datalong_bmdrills$rating~datalong_bmdrills$new_impactlevel)

datalong_cvolcont %>%
  group_by(new_impactlevel) %>%
  summarize(M = mean(rating),
            SD= sd(rating))
boxplot(datalong_cvolcont$rating~datalong_cvolcont$new_impactlevel)

datalong_avolcont %>%
  group_by(new_impactlevel) %>%
  summarize(M = mean(rating),
            SD= sd(rating))
boxplot(datalong_avolcont$rating~datalong_avolcont$new_impactlevel)

datalong_bvolcont %>%
  group_by(new_impactlevel) %>%
  summarize(M = mean(rating),
            SD= sd(rating))
boxplot(datalong_bvolcont$rating~datalong_bvolcont$new_impactlevel)

datatone_roomtidiness %>%
  group_by(new_scenario) %>%
  summarize(M = mean(rating),
            SD= sd(rating))
boxplot(datatone_roomtidiness$rating~datatone_roomtidiness$new_scenario)

datatone_marchingdrills %>%
  group_by(new_scenario) %>%
  summarize(M = mean(rating),
            SD= sd(rating))
boxplot(datatone_marchingdrills$rating~datatone_marchingdrills$new_scenario)

datatone_volcont %>%
  group_by(new_scenario) %>%
  summarize(M = mean(rating),
            SD= sd(rating))
boxplot(datatone_volcont$rating~datatone_volcont$new_scenario)

#selecting outliers and excluding if there are any
list <- c("datalong_croomtidiness",
          "datalong_aroomtidiness",
          "datalong_broomtidiness",
          "datalong_cmdrills",
          "datalong_amdrills",
          "datalong_bmdrills",
          "datalong_cvolcont",
          "datalong_avolcont",
          "datalong_bvolcont",
          "datatone_roomtidiness",
          "datatone_marchingdrills",
          "datatone_volcont")

myfunc <- function(dataset_name) {
  if (exists(dataset_name, envir = .GlobalEnv)) {
    get(dataset_name, envir = .GlobalEnv)
  } else {
    print("Datensatz nicht gefunden.")
    return(NULL)
  }
}

for (i in list) {
  data <- myfunc(i)
  
  if (!is.null(data)) {
    Med <- median(data$rating, na.rm = TRUE)
    IQr <- IQR(data$rating, na.rm = TRUE)
    l_outlier <- Med - (3 * IQr)
    u_outlier <- Med + (3 * IQr)
    
    data$rating[data$rating < l_outlier] <- NA
    data$rating[data$rating > u_outlier] <- NA
    assign(i, data, envir = .GlobalEnv) 
  }
}

for (i in list) {
  data <- myfunc(i)
  if (!is.null(data) && "rating" %in% colnames(data)) {
    print(paste("Summary for", i))
    print(summary(data$rating))
  } else {
    print(paste("No 'rating' column or data not found for", i))
  }
}

#####ANOVA repeated measures#####
#install.packages(rstatix)
#install.packages(dplyr)
library(rstatix)
library(dplyr)
library(car)
library(emmeans)
library(pastecs)

######Scenario room tidiness######
#ANOVA#
rma_rtc <- anova_test(data = datalong_croomtidiness, dv = rating, wid = lfdn, within = new_impactlevel)
rma_rta <- anova_test(data = datalong_aroomtidiness, dv = rating, wid = lfdn, within = new_impactlevel)
rma_rtb <- anova_test(data = datalong_broomtidiness, dv = rating, wid = lfdn, within = new_impactlevel)


#sphericity#
rma_rtc$`Mauchly's Test for Sphericity` #not significant = sphericity assumed#
rma_rta$`Mauchly's Test for Sphericity` #significant = sphericity not assumed: Greenhouse-Geisser correction applied#
rma_rta$`Sphericity Corrections` # epsilon > .75 -> Huynh-Feldt Korrekur verwenden
rma_rtb$`Mauchly's Test for Sphericity` #not significant = sphericity assumed#

get_anova_table(rma_rtc) 
get_anova_table(rma_rta, correction = c("HF"))
get_anova_table(rma_rtb)

by(datalong_croomtidiness$rating, datalong_croomtidiness$new_impactlevel, stat.desc, basic = FALSE)
by(datalong_aroomtidiness$rating, datalong_aroomtidiness$new_impactlevel, stat.desc, basic = FALSE)
by(datalong_broomtidiness$rating, datalong_broomtidiness$new_impactlevel, stat.desc, basic = FALSE)

#post-hoc test#
datalong_croomtidiness %>%
  pairwise_t_test(rating~new_impactlevel, paired = TRUE, 
                  p.adjust.method = "bonferroni") %>%
  as.data.frame()
datalong_aroomtidiness %>%
  pairwise_t_test(rating~new_impactlevel, paired = TRUE, 
                  p.adjust.method = "bonferroni") %>%
  as.data.frame()
datalong_broomtidiness %>%
  pairwise_t_test(rating~new_impactlevel, paired = TRUE, 
                  p.adjust.method = "bonferroni") %>%
  as.data.frame()

######Scenario marching drills######
rma_mdc <- anova_test(data = datalong_cmdrills, dv = rating, wid = lfdn, within = new_impactlevel)
rma_mda <- anova_test(data = datalong_amdrills, dv = rating, wid = lfdn, within = new_impactlevel)
rma_mdb <- anova_test(data = datalong_bmdrills, dv = rating, wid = lfdn, within = new_impactlevel)

#sphericity#
rma_mdc$`Mauchly's Test for Sphericity` #not significant = sphericity assumed#
rma_mda$`Mauchly's Test for Sphericity` #not significant = sphericity assumed
rma_mdb$`Mauchly's Test for Sphericity` #significant = sphericity not assumed#
rma_mdb$`Sphericity Corrections` # epsilon > .75

get_anova_table(rma_mdc) 
get_anova_table(rma_mda) 
get_anova_table(rma_mdb, correction = c("HF"))

by(datalong_cmdrills$rating, datalong_cmdrills$new_impactlevel, stat.desc, basic = FALSE)
by(datalong_amdrills$rating, datalong_amdrills$new_impactlevel, stat.desc, basic = FALSE)
by(datalong_bmdrills$rating, datalong_bmdrills$new_impactlevel, stat.desc, basic = FALSE)

#post-hoc test#
datalong_cmdrills %>%
  pairwise_t_test(rating~new_impactlevel, paired = TRUE, 
                  p.adjust.method = "bonferroni") %>%
  as.data.frame()
datalong_amdrills %>%
  pairwise_t_test(rating~new_impactlevel, paired = TRUE, 
                  p.adjust.method = "bonferroni") %>%
  as.data.frame()
datalong_bmdrills %>%
  pairwise_t_test(rating~new_impactlevel, paired = TRUE, 
                  p.adjust.method = "bonferroni") %>%
  as.data.frame()

######Scenario voluntary continuation after military basic school######
rma_vcc <- anova_test(data = datalong_cvolcont, dv = rating, wid = lfdn, within = new_impactlevel)
rma_vca <- anova_test(data = datalong_avolcont, dv = rating, wid = lfdn, within = new_impactlevel)
rma_vcb <- anova_test(data = datalong_bvolcont, dv = rating, wid = lfdn, within = new_impactlevel)

#sphericity#
rma_vcc$`Mauchly's Test for Sphericity` # significant = sphericity not assumed#
rma_vcc$`Sphericity Corrections` # epsilon > .75
rma_vca$`Mauchly's Test for Sphericity` #significant = sphericity not assumed
rma_vca$`Sphericity Corrections` # epsilon > .75
rma_vcb$`Mauchly's Test for Sphericity` #not significant = sphericity assumed#

get_anova_table(rma_vcc, correction = c("HF"))
get_anova_table(rma_vca, correction = c("HF"))
get_anova_table(rma_vcb)

by(datalong_cvolcont$rating, datalong_cvolcont$new_impactlevel, stat.desc, basic = FALSE)
by(datalong_avolcont$rating, datalong_avolcont$new_impactlevel, stat.desc, basic = FALSE)
by(datalong_bvolcont$rating, datalong_bvolcont$new_impactlevel, stat.desc, basic = FALSE)

#post-hoc test#
datalong_cvolcont %>%
  pairwise_t_test(rating~new_impactlevel, paired = TRUE, 
                  p.adjust.method = "bonferroni") %>%
  as.data.frame()
datalong_avolcont %>%
  pairwise_t_test(rating~new_impactlevel, paired = TRUE, 
                  p.adjust.method = "bonferroni") %>%
  as.data.frame()
datalong_bvolcont %>%
  pairwise_t_test(rating~new_impactlevel, paired = TRUE, 
                  p.adjust.method = "bonferroni") %>%
  as.data.frame()

######Tone ######
datatone_roomtidiness$rating <- as.numeric(datatone_roomtidiness$rating)
datatone_marchingdrills$rating <- as.numeric(datatone_marchingdrills$rating)
datatone_volcont$rating <- as.numeric(datatone_volcont$rating)

rma_trt <- anova_test(data = datatone_roomtidiness, dv = rating, wid = lfdn, within = new_scenario)
rma_tmd <- anova_test(data = datatone_marchingdrills, dv = rating, wid = lfdn, within = new_scenario)
rma_tvc <- anova_test(data = datatone_volcont, dv = rating, wid = lfdn, within = new_scenario)


#sphericity#
rma_trt$`Mauchly's Test for Sphericity` #significant = sphericity not assumed
rma_trt$`Sphericity Corrections` # epsilon > .75
rma_tmd$`Mauchly's Test for Sphericity` #not significant. = sphericity assumed#
rma_tvc$`Mauchly's Test for Sphericity` #not significant = sphericity assumed#

get_anova_table(rma_trt, correction = c("HF"))
get_anova_table(rma_tmd)
get_anova_table(rma_tvc)

by(datatone_roomtidiness$rating, datatone_roomtidiness$new_scenario, stat.desc, basic = FALSE)
by(datatone_marchingdrills$rating, datatone_marchingdrills$new_scenario, stat.desc, basic = FALSE)
by(datatone_volcont$rating, datatone_volcont$new_scenario, stat.desc, basic = FALSE)

#post-hoc test#
datatone_roomtidiness %>%
  pairwise_t_test(rating~new_scenario, paired = TRUE, 
                  p.adjust.method = "bonferroni") %>%
  as.data.frame()
datatone_marchingdrills %>%
  pairwise_t_test(rating~new_scenario, paired = TRUE, 
                  p.adjust.method = "bonferroni") %>%
  as.data.frame()
datatone_volcont %>%
  pairwise_t_test(rating~new_scenario, paired = TRUE, 
                  p.adjust.method = "bonferroni") %>%
  as.data.frame()

#Delete Dataframes and Datasets from Pre-study 2a#
rm(list = ls())

####Pre-study 2####
setwd("")

# install.packages("haven")
library(haven)
library(psych)

# loading data
dataps2 <- read_sav("S3_Data_Prestudy2.sav")

# Show  entire data set
View(dataps2)

#####Describing Participants#####
table(dataps2$Gender)
describe(dataps2$Age)
table(dataps2$Military_grade)
table(dataps2$Education)
table(dataps2$other_education)
table(dataps2$Profession)
table(dataps2$other_profession)
table(dataps2$mother_language)
table(dataps2$other_mother_language)
table(dataps2$Understanding_german)
describe(dataps2$duration)
table(dataps2$Attentioncheck_1)
table(dataps2$Attentioncheck_2)

#####Preparing data#####
######Creating subsets######
library(tidyr)
library(tidyverse)
library(dplyr)
#scenario room tidiness cognitive
data_Croomtidiness <- subset(dataps2, select = c(lfdn, roomtidinessC_Cassessed, roomtidinessC_Aassessed, roomtidinessC_Bassessed))
#changing from wide to long format
datalong_Croomtidiness <- gather(data_Croomtidiness, impactlevel, rating, roomtidinessC_Cassessed:roomtidinessC_Bassessed)
datalong_Croomtidiness$impactlevel<- as.factor(datalong_Croomtidiness$impactlevel)
str(datalong_Croomtidiness)
datalong_Croomtidiness <-
  datalong_Croomtidiness%>%
  mutate(new_impactlevel = case_when(
    impactlevel == "roomtidinessC_Cassessed" ~ 1,
    impactlevel == "roomtidinessC_Aassessed" ~ 2,
    impactlevel == "roomtidinessC_Bassessed" ~ 3
  ))


#scenario room tidiness affective
data_Aroomtidiness <- subset(dataps2, select = c(lfdn, roomtidinessA_Cassessed, roomtidinessA_Assessed, roomtidinessA_Bassessed))
#changing from wide to long format
datalong_Aroomtidiness <- gather(data_Aroomtidiness, impactlevel, rating, roomtidinessA_Cassessed:roomtidinessA_Bassessed)
datalong_Aroomtidiness$impactlevel<- as.factor(datalong_Aroomtidiness$impactlevel)
str(datalong_Aroomtidiness)
datalong_Aroomtidiness <-
  datalong_Aroomtidiness%>%
  mutate(new_impactlevel = case_when(
    impactlevel == "roomtidinessA_Cassessed" ~ 1,
    impactlevel == "roomtidinessA_Assessed" ~ 2,
    impactlevel == "roomtidinessA_Bassessed" ~ 3
  ))

#scenario room tidiness behavioral
data_Broomtidiness <- subset(dataps2, select = c(lfdn, roomtidinessB_Cassessed, roomtidinessB_Aassessed, roomtidinessB_Bassessed))
#changing from wide to long format
datalong_Broomtidiness <- gather(data_Broomtidiness, impactlevel, rating, roomtidinessB_Cassessed:roomtidinessB_Bassessed)
datalong_Broomtidiness$impactlevel<- as.factor(datalong_Broomtidiness$impactlevel)
str(datalong_Broomtidiness)
datalong_Broomtidiness <-
  datalong_Broomtidiness%>%
  mutate(new_impactlevel = case_when(
    impactlevel == "roomtidinessB_Cassessed" ~ 1,
    impactlevel == "roomtidinessB_Aassessed" ~ 2,
    impactlevel == "roomtidinessB_Bassessed" ~ 3
  ))

#scenario marching drills cognitive
data_Cmdrills <- subset(dataps2, select = c(lfdn, DrillsC_Cassessed, DrillsC_Aassessed, DrillsC_Bassessed))
#changing from wide to long format
datalong_Cmdrills <- gather(data_Cmdrills, impactlevel, rating, DrillsC_Cassessed:DrillsC_Bassessed)
datalong_Cmdrills$impactlevel<- as.factor(datalong_Cmdrills$impactlevel)
str(datalong_Cmdrills)
datalong_Cmdrills <-
  datalong_Cmdrills%>%
  mutate(new_impactlevel = case_when(
    impactlevel == "DrillsC_Cassessed" ~ 1,
    impactlevel == "DrillsC_Aassessed" ~ 2,
    impactlevel == "DrillsC_Bassessed" ~ 3
  ))

#scenario marching drills affective
data_Amdrills <- subset(dataps2, select = c(lfdn, DrillsA_Cassessed, DrillsA_Aassessed, DrillsA_Bassessed))
#changing from wide to long format
datalong_Amdrills <- gather(data_Amdrills, impactlevel, rating, DrillsA_Cassessed:DrillsA_Bassessed)
datalong_Amdrills$impactlevel<- as.factor(datalong_Amdrills$impactlevel)
str(datalong_Amdrills)
datalong_Amdrills <-
  datalong_Amdrills%>%
  mutate(new_impactlevel = case_when(
    impactlevel == "DrillsA_Cassessed" ~ 1,
    impactlevel == "DrillsA_Aassessed" ~ 2,
    impactlevel == "DrillsA_Bassessed" ~ 3
  ))

#scenario marching drills behavioral
data_Bmdrills <- subset(dataps2, select = c(lfdn, DrillsB_Cassessed, DrillsB_Aassessed, DrillsB_Bassessed))
#changing from wide to long format
datalong_Bmdrills <- gather(data_Bmdrills, impactlevel, rating, DrillsB_Cassessed:DrillsB_Bassessed)
datalong_Bmdrills$impactlevel<- as.factor(datalong_Bmdrills$impactlevel)
str(datalong_Bmdrills)
datalong_Bmdrills <-
  datalong_Bmdrills%>%
  mutate(new_impactlevel = case_when(
    impactlevel == "DrillsB_Cassessed" ~ 1,
    impactlevel == "DrillsB_Aassessed" ~ 2,
    impactlevel == "DrillsB_Bassessed" ~ 3
  ))

#scenario voluntary continuation cognitive
data_cvolcont <- subset(dataps2, select = c(lfdn, MilitarycareerC_Cassessed, MilitarycareerC_Aassessed, MilitarycareerC_Bassessed))
#changing from wide to long format
datalong_cvolcont <- gather(data_cvolcont, impactlevel, rating, MilitarycareerC_Cassessed:MilitarycareerC_Bassessed)
datalong_cvolcont$impactlevel<- as.factor(datalong_cvolcont$impactlevel)
str(datalong_cvolcont)
datalong_cvolcont <-
  datalong_cvolcont%>%
  mutate(new_impactlevel = case_when(
    impactlevel == "MilitarycareerC_Cassessed" ~ 1,
    impactlevel == "MilitarycareerC_Aassessed" ~ 2,
    impactlevel == "MilitarycareerC_Bassessed" ~ 3
  ))

#scenario voluntary continuation affective
data_avolcont <- subset(dataps2, select = c(lfdn, MilitarycareerA_Cassessed, MilitarycareerA_Aassessed, MilitarycareerA_Bassessed))
#changing from wide to long format
datalong_avolcont <- gather(data_avolcont, impactlevel, rating, MilitarycareerA_Cassessed:MilitarycareerA_Bassessed)
datalong_avolcont$impactlevel<- as.factor(datalong_avolcont$impactlevel)
str(datalong_avolcont)
datalong_avolcont <-
  datalong_avolcont%>%
  mutate(new_impactlevel = case_when(
    impactlevel == "MilitarycareerA_Cassessed" ~ 1,
    impactlevel == "MilitarycareerA_Aassessed" ~ 2,
    impactlevel == "MilitarycareerA_Bassessed" ~ 3
  ))

#scenario voluntary continuation behavioral
data_bvolcont <- subset(dataps2, select = c(lfdn, MilitarycareerB_Cassessed, MilitarycareerB_Aassessed, MilitarycareerB_Bassessed))
#changing from wide to long format
datalong_bvolcont <- gather(data_bvolcont, impactlevel, rating, MilitarycareerB_Cassessed:MilitarycareerB_Bassessed)
datalong_bvolcont$impactlevel<- as.factor(datalong_bvolcont$impactlevel)
str(datalong_bvolcont)
datalong_bvolcont <-
  datalong_bvolcont%>%
  mutate(new_impactlevel = case_when(
    impactlevel == "MilitarycareerB_Cassessed" ~ 1,
    impactlevel == "MilitarycareerB_Aassessed" ~ 2,
    impactlevel == "MilitarycareerB_Bassessed" ~ 3
  ))

#tone of scenario room tidiness
data_roomtidiness <- subset(dataps2, select = c(lfdn, roomtidinessC_tone, roomtidinessA_tone, roomtidinessB_tone))
#changing from wide to long format
datatone_roomtidiness <- gather(data_roomtidiness, scenario, rating, roomtidinessC_tone:roomtidinessB_tone)
datatone_roomtidiness$scenario<- as.factor(datatone_roomtidiness$scenario)
str(datatone_roomtidiness)
datatone_roomtidiness <-
  datatone_roomtidiness%>%
  mutate(new_scenario = case_when(
    scenario == "roomtidinessC_tone" ~ 1,
    scenario == "roomtidinessA_tone" ~ 2,
    scenario == "roomtidinessB_tone" ~ 3
  ))

#tone of scenario marching drills
data_marchingdrills <- subset(dataps2, select = c(lfdn, DrillsC_tone, DrillsA_tone, DrillsB_tone))
#changing from wide to long format
datatone_marchingdrills <- gather(data_marchingdrills, scenario, rating, DrillsC_tone:DrillsB_tone)
datatone_marchingdrills$scenario<- as.factor(datatone_marchingdrills$scenario)
str(datatone_marchingdrills)
datatone_marchingdrills <-
  datatone_marchingdrills%>%
  mutate(new_scenario = case_when(
    scenario == "DrillsC_tone" ~ 1,
    scenario == "DrillsA_tone" ~ 2,
    scenario == "DrillsB_tone" ~ 3
  ))

#tone of scenario voluntary continuation after Military Basic School
data_volcont <- subset(dataps2, select = c(lfdn, MilitarycareerC_tone, MilitarycareerA_tone, MilitarycareerB_tone))
#changing from wide to long format
datatone_volcont <- gather(data_volcont, scenario, rating, MilitarycareerC_tone:MilitarycareerB_tone)
datatone_volcont$scenario<- as.factor(datatone_volcont$scenario)
str(datatone_volcont)
datatone_volcont <-
  datatone_volcont%>%
  mutate(new_scenario = case_when(
    scenario == "MilitarycareerC_tone" ~ 1,
    scenario == "MilitarycareerA_tone" ~ 2,
    scenario == "MilitarycareerB_tone" ~ 3
  ))

#####Testing prerequisites for ANOVA repeated measures#####
######Normality######
#install.packages("ggpubr")
library(ggpubr)
ggqqplot(datalong_Croomtidiness , "rating", facet.by = "new_impactlevel")
ggqqplot(datalong_Aroomtidiness , "rating", facet.by = "new_impactlevel")
ggqqplot(datalong_Broomtidiness , "rating", facet.by = "new_impactlevel")
ggqqplot(datalong_Cmdrills, "rating", facet.by = "new_impactlevel")
ggqqplot(datalong_Amdrills, "rating", facet.by = "new_impactlevel")
ggqqplot(datalong_Bmdrills, "rating", facet.by = "new_impactlevel")
ggqqplot(datalong_cvolcont, "rating", facet.by = "new_impactlevel")
ggqqplot(datalong_avolcont, "rating", facet.by = "new_impactlevel")
ggqqplot(datalong_bvolcont , "rating", facet.by = "new_impactlevel")
ggqqplot(datatone_roomtidiness, "rating", facet.by = "new_scenario")
ggqqplot(datatone_marchingdrills, "rating", facet.by = "new_scenario")
ggqqplot(datatone_volcont, "rating", facet.by = "new_scenario")
#Simulation studies have shown that ANOVA with repeated measures is relatively robust to violations of the normal distribution assumption (Vasey & Thayer, 1987). 
#normal distribution assumption (Vasey & Thayer, 1987) - especially when no other assumption besides the normal distribution assumption is violated (Berkovits, Hancock, & Nevitt, 2000)#

######Descriptives######
datalong_Croomtidiness %>%
  group_by(new_impactlevel) %>%
  summarize(M = mean(rating),
            SD= sd(rating))
boxplot(datalong_Croomtidiness$rating~datalong_Croomtidiness$new_impactlevel)

datalong_Aroomtidiness %>%
  group_by(new_impactlevel) %>%
  summarize(M = mean(rating),
            SD= sd(rating))  
boxplot(datalong_Aroomtidiness$rating~datalong_Aroomtidiness$new_impactlevel)

datalong_Broomtidiness %>%
  group_by(new_impactlevel) %>%
  summarize(M = mean(rating),
            SD= sd(rating)) 
boxplot(datalong_Broomtidiness$rating~datalong_Broomtidiness$new_impactlevel)

datalong_Cmdrills %>%
  group_by(new_impactlevel) %>%
  summarize(M = mean(rating),
            SD= sd(rating))
boxplot(datalong_Cmdrills$rating~datalong_Cmdrills$new_impactlevel)

datalong_Amdrills %>%
  group_by(new_impactlevel) %>%
  summarize(M = mean(rating),
            SD= sd(rating))
boxplot(datalong_Amdrills$rating~datalong_Amdrills$new_impactlevel)

datalong_Bmdrills %>%
  group_by(new_impactlevel) %>%
  summarize(M = mean(rating),
            SD= sd(rating))
boxplot(datalong_Bmdrills$rating~datalong_Bmdrills$new_impactlevel)

datalong_cvolcont %>%
  group_by(new_impactlevel) %>%
  summarize(M = mean(rating),
            SD= sd(rating))
boxplot(datalong_cvolcont$rating~datalong_cvolcont$new_impactlevel)

datalong_avolcont %>%
  group_by(new_impactlevel) %>%
  summarize(M = mean(rating),
            SD= sd(rating))
boxplot(datalong_avolcont$rating~datalong_avolcont$new_impactlevel)

datalong_bvolcont %>%
  group_by(new_impactlevel) %>%
  summarize(M = mean(rating),
            SD= sd(rating))
boxplot(datalong_bvolcont$rating~datalong_bvolcont$new_impactlevel)

datatone_roomtidiness %>%
  group_by(new_scenario) %>%
  summarize(M = mean(rating),
            SD= sd(rating))
boxplot(datatone_roomtidiness$rating~datatone_roomtidiness$new_scenario)

datatone_marchingdrills %>%
  group_by(new_scenario) %>%
  summarize(M = mean(rating),
            SD= sd(rating))
boxplot(datatone_marchingdrills$rating~datatone_marchingdrills$new_scenario)

datatone_volcont %>%
  group_by(new_scenario) %>%
  summarize(M = mean(rating),
            SD= sd(rating))
boxplot(datatone_volcont$rating~datatone_volcont$new_scenario)

#selecting outliers and excluding if there are any
list <- c("datalong_Croomtidiness",
          "datalong_Aroomtidiness",
          "datalong_Broomtidiness",
          "datalong_Cmdrills",
          "datalong_Amdrills",
          "datalong_Bmdrills",
          "datalong_cvolcont",
          "datalong_avolcont",
          "datalong_bvolcont",
          "datatone_roomtidiness",
          "datatone_marchingdrills",
          "datatone_volcont")

myfunc <- function(dataset_name) {
  if (exists(dataset_name, envir = .GlobalEnv)) {
    get(dataset_name, envir = .GlobalEnv)
  } else {
    print("Datensatz nicht gefunden.")
    return(NULL)
  }
}

for (i in list) {
  data <- myfunc(i)
  
  if (!is.null(data)) {
    Med <- median(data$rating, na.rm = TRUE)
    IQr <- IQR(data$rating, na.rm = TRUE)
    l_outlier <- Med - (3 * IQr)
    u_outlier <- Med + (3 * IQr)
    
    data$rating[data$rating < l_outlier] <- NA
    data$rating[data$rating > u_outlier] <- NA
    assign(i, data, envir = .GlobalEnv) 
  }
}

for (i in list) {
  data <- myfunc(i)
  if (!is.null(data) && "rating" %in% colnames(data)) {
    print(paste("Summary for", i))
    print(summary(data$rating))
  } else {
    print(paste("No 'rating' column or data not found for", i))
  }
}

#####ANOVA repeated measures#####
#install.packages(rstatix)
#install.packages(dplyr)
library(rstatix)
library(dplyr)
library(pastecs)

######Scenario room tidiness######
rma_rtc <- anova_test(data = datalong_Croomtidiness, dv = rating, wid = lfdn, within = new_impactlevel)
rma_rta <- anova_test(data = datalong_Aroomtidiness, dv = rating, wid = lfdn, within = new_impactlevel)
rma_rtb <- anova_test(data = datalong_Broomtidiness, dv = rating, wid = lfdn, within = new_impactlevel)

#sphericity#
rma_rtc$`Mauchly's Test for Sphericity` #not sigificant = sphericity assumed#
rma_rta$`Mauchly's Test for Sphericity` #significant = sphericity not assumed
rma_rta$`Sphericity Corrections` #epsilon > .75
rma_rtb$`Mauchly's Test for Sphericity` #significant = sphericity not assumed
rma_rtb$`Sphericity Corrections` #epsilon > .75

get_anova_table(rma_rtc)
get_anova_table(rma_rta, correction = c("HF"))
get_anova_table(rma_rtb, correction = c("HF"))

#post-hoc test#
datalong_Croomtidiness %>%
  pairwise_t_test(rating~new_impactlevel, paired = TRUE, 
                  p.adjust.method = "bonferroni") %>%
  as.data.frame()
datalong_Aroomtidiness %>%
  pairwise_t_test(rating~new_impactlevel, paired = TRUE, 
                  p.adjust.method = "bonferroni") %>%
  as.data.frame()
datalong_Broomtidiness %>%
  pairwise_t_test(rating~new_impactlevel, paired = TRUE, 
                  p.adjust.method = "bonferroni") %>%
  as.data.frame()

by(datalong_Croomtidiness$rating, datalong_Croomtidiness$new_impactlevel, stat.desc, basic = FALSE)
by(datalong_Aroomtidiness$rating, datalong_Aroomtidiness$new_impactlevel, stat.desc, basic = FALSE)
by(datalong_Broomtidiness$rating, datalong_Broomtidiness$new_impactlevel, stat.desc, basic = FALSE)


######Scenario marching drills######
rma_mdc <- anova_test(data = datalong_Cmdrills, dv = rating, wid = lfdn, within = new_impactlevel)
rma_mda <- anova_test(data = datalong_Amdrills, dv = rating, wid = lfdn, within = new_impactlevel)
rma_mdb <- anova_test(data = datalong_Bmdrills, dv = rating, wid = lfdn, within = new_impactlevel)

#sphericity#
rma_mdc$`Mauchly's Test for Sphericity` #not sigificant = sphericity assumed#
rma_mda$`Mauchly's Test for Sphericity` #significant = sphericity not assumed
rma_mda$`Sphericity Corrections` #epsilon > .75
rma_mdb$`Mauchly's Test for Sphericity` #significant = sphericity not assumed
rma_mdb$`Sphericity Corrections` #epsilon > .75

get_anova_table(rma_mdc)
get_anova_table(rma_mda, correction = c("HF"))
get_anova_table(rma_mdb, correction = c("HF"))

#post-hoc test#
datalong_Cmdrills %>%
  pairwise_t_test(rating~new_impactlevel, paired = TRUE, 
                  p.adjust.method = "bonferroni") %>%
  as.data.frame()
datalong_Amdrills %>%
  pairwise_t_test(rating~new_impactlevel, paired = TRUE, 
                  p.adjust.method = "bonferroni") %>%
  as.data.frame()
datalong_Bmdrills %>%
  pairwise_t_test(rating~new_impactlevel, paired = TRUE, 
                  p.adjust.method = "bonferroni") %>%
  as.data.frame()

by(datalong_Cmdrills$rating, datalong_Cmdrills$new_impactlevel, stat.desc, basic = FALSE)
by(datalong_Amdrills$rating, datalong_Amdrills$new_impactlevel, stat.desc, basic = FALSE)
by(datalong_Bmdrills$rating, datalong_Bmdrills$new_impactlevel, stat.desc, basic = FALSE)

######Scenario voluntary continuation after military basic school######
rma_vcc <- anova_test(data = datalong_cvolcont, dv = rating, wid = lfdn, within = new_impactlevel)
rma_vca <- anova_test(data = datalong_avolcont, dv = rating, wid = lfdn, within = new_impactlevel)
rma_vcb <- anova_test(data = datalong_bvolcont, dv = rating, wid = lfdn, within = new_impactlevel)

#sphericity#
rma_vcc$`Mauchly's Test for Sphericity` #not sigificant = sphericity assumed#
rma_vca$`Mauchly's Test for Sphericity` #not sigificant = sphericity assumed#
rma_vcb$`Mauchly's Test for Sphericity` #not sigificant = sphericity assumed#

get_anova_table(rma_vcc)
get_anova_table(rma_vca)
get_anova_table(rma_vcb)

#post-hoc test#
datalong_cvolcont %>%
  pairwise_t_test(rating~new_impactlevel, paired = TRUE, 
                  p.adjust.method = "bonferroni") %>%
  as.data.frame()
datalong_avolcont %>%
  pairwise_t_test(rating~new_impactlevel, paired = TRUE, 
                  p.adjust.method = "bonferroni") %>%
  as.data.frame()
datalong_bvolcont %>%
  pairwise_t_test(rating~new_impactlevel, paired = TRUE, 
                  p.adjust.method = "bonferroni") %>%
  as.data.frame()

by(datalong_cvolcont$rating, datalong_cvolcont$new_impactlevel, stat.desc, basic = FALSE)
by(datalong_avolcont$rating, datalong_avolcont$new_impactlevel, stat.desc, basic = FALSE)
by(datalong_bvolcont$rating, datalong_bvolcont$new_impactlevel, stat.desc, basic = FALSE)


######Tone######
datatone_roomtidiness$rating <- as.numeric(datatone_roomtidiness$rating)
datatone_marchingdrills$rating <- as.numeric(datatone_marchingdrills$rating)
datatone_volcont$rating <- as.numeric(datatone_volcont$rating)

rma_trt <- anova_test(data = datatone_roomtidiness, dv = rating, wid = lfdn, within = new_scenario)
rma_tmd <- anova_test(data = datatone_marchingdrills, dv = rating, wid = lfdn, within = new_scenario)
rma_tvc <- anova_test(data = datatone_volcont, dv = rating, wid = lfdn, within = new_scenario)

#sphericity#
rma_trt$`Mauchly's Test for Sphericity` #not significant = sphericity assumed
rma_tmd$`Mauchly's Test for Sphericity` ##not significant = sphericity assumed
rma_tvc$`Mauchly's Test for Sphericity` #not sigificant = sphericity assumed#

get_anova_table(rma_trt)
get_anova_table(rma_tmd)
get_anova_table(rma_tvc)

#post-hoc test#
datatone_roomtidiness %>%
  pairwise_t_test(rating~new_scenario, paired = TRUE, 
                  p.adjust.method = "bonferroni") %>%
  as.data.frame()
datatone_marchingdrills %>%
  pairwise_t_test(rating~new_scenario, paired = TRUE, 
                  p.adjust.method = "bonferroni") %>%
  as.data.frame()
datatone_volcont %>%
  pairwise_t_test(rating~new_scenario, paired = TRUE, 
                  p.adjust.method = "bonferroni") %>%
  as.data.frame()

by(datatone_roomtidiness$rating, datatone_roomtidiness$new_scenario, stat.desc, basic = FALSE)
by(datatone_marchingdrills$rating, datatone_marchingdrills$new_scenario, stat.desc, basic = FALSE)
by(datatone_volcont$rating, datatone_volcont$new_scenario, stat.desc, basic = FALSE)

#Delete Dataframes and Datasets from Pre-study 2b#
rm(list = ls())

####Study 1####
#####Preparation######
setwd("")
library(haven)

#loading data#
datastudy1 <- read_sav("S4_Data_Study1.sav")

# Show  entire data set
View(datastudy1)
library(infer)
library(labelled)

######Describing Participants#####
library(psych)
table(datastudy1$sex)
table(datastudy1$RS)
describe(datastudy1$duration)
describe(datastudy1$age)
table(datastudy1$groupe)
table(datastudy1$age)
table(datastudy1$Funktion)
table(datastudy1$education)
table(datastudy1$education_other)
table(datastudy1$employment)
table(datastudy1$employment_other)
table(datastudy1$mother_language)
table(datastudy1$motherlanguage_other)
table(datastudy1$understanding_german)
table(datastudy1$control_var1)
table(datastudy1$control_var2)

######Preparing & Exploring Data##### 
library(dplyr)
### Recoding items###
list <- c("SoB1Zi", "SoB1Zug", "SoB1We", "aff_comm3", "Extraversion1", "Gewissenhaftigkeit1", 
          "Neurotizismus1", "Offenh_Erf1", "Vertraegl2", "mil_Einst2")

for (i in list) {datastudy1[[paste0(i,"R")]] <- 8 - datastudy1[[i]]
  
}


### Calculate scale means###
datastudy1 %>% 
  rowwise() %>% 
  mutate(RoleambZi = mean(c(role_ambiguity1Zi, role_ambiguity2Zi, role_ambiguity3Zi)),
         RoleambZug = mean(c(role_ambiguity1Zug, role_ambiguity2Zug, role_ambiguity3Zug)),
         RoleambWe = mean(c(role_ambiguity1We, role_ambiguity2We, role_ambiguity3We)),
         Roleamb = mean(c(role_ambiguity1Zi, role_ambiguity2Zi, role_ambiguity3Zi,role_ambiguity1Zug, role_ambiguity2Zug, role_ambiguity3Zug,role_ambiguity1We, role_ambiguity2We, role_ambiguity3We)),
         Roleamb1 = mean(c(role_ambiguity1Zi, role_ambiguity1Zug, role_ambiguity1We)),
         Roleamb2 = mean(c(role_ambiguity2Zi, role_ambiguity2Zug, role_ambiguity2We)),
         Roleamb3 = mean(c(role_ambiguity3Zi, role_ambiguity3Zug, role_ambiguity3We)),
         TaskundZi = mean(c(task_understanding1Zi,task_understanding2Zi, task_understanding3Zi)),
         TaskundZug = mean(c(task_understanding1Zug, task_understanding2Zug, task_understanding3Zug)),
         TaskundWe = mean(c(task_understanding1We, task_understanding2We, task_understanding3We)),
         Taskund = mean(c(task_understanding1Zi,task_understanding2Zi, task_understanding3Zi, task_understanding1Zug, task_understanding2Zug, task_understanding3Zug, task_understanding1We, task_understanding2We, task_understanding3We)),
         Taskund1 = mean(c(task_understanding1Zi,task_understanding1Zug, task_understanding1We)),
         Taskund2 = mean(c(task_understanding2Zi,task_understanding2Zug, task_understanding2We)),
         Taskund3 = mean(c(task_understanding3Zi,task_understanding3Zug, task_understanding3We)),
         SoBZi = mean(c(SoB1ZiR , SoB2Zi, SoB3Zi)),
         SoBZug = mean(c(SoB1ZugR, SoB2Zug, SoB3Zug)),
         SoBWe = mean(c(SoB1WeR, SoB2We, SoB3We)),
         SoB = mean(c(SoB1ZiR, SoB2Zi, SoB3Zi, SoB1ZugR, SoB2Zug, SoB3Zug, SoB1WeR, SoB2We, SoB3We)),
         SoB1 = mean(c(SoB1ZiR, SoB1ZugR, SoB1WeR)),
         SoB2 = mean(c(SoB2Zi, SoB2Zug, SoB2We)),
         SoB3 = mean(c(SoB3Zi, SoB3Zug, SoB3We)),
         behIntZi = mean(c(behav_intention1Zi, behav_intention2Zi)),
         behIntZug = mean(c(behav_intention1Zug, behav_intention2Zug)),
         behIntWe = mean(c(behav_intention1We, behav_intention2We)),
         behInt = mean(c(behav_intention1Zi, behav_intention2Zi, behav_intention1Zug, behav_intention2Zug, behav_intention1We, behav_intention2We)),
         behInt1 = mean(c(behav_intention1Zi, behav_intention1Zug, behav_intention1We)),
         behInt2 = mean(c(behav_intention2Zi, behav_intention2Zug, behav_intention2We)),
         leadcompZi = mean(c(leader_competence1Zi, leader_competence2Zi, leader_competence3Zi, leader_competence4Zi)),
         leadcompZug = mean(c(leader_competence1Zug, leader_competence2Zug, leader_competence3Zug, leader_competence4Zug)),
         leadcompWe = mean(c(leader_competence1We, leader_competence2We, leader_competence3We, leader_competence4We)),
         leadcomp = mean(c(leader_competence1Zi, leader_competence2Zi, leader_competence3Zi, leader_competence4Zi, leader_competence1Zug, leader_competence2Zug, leader_competence3Zug, leader_competence4Zug,leader_competence1We, leader_competence2We, leader_competence3We, leader_competence4We)),
         leadcomp1 = mean(c(leader_competence1Zi, leader_competence1Zug, leader_competence1We)),
         leadcomp2 = mean(c(leader_competence2Zi, leader_competence2Zug, leader_competence2We)),
         leadcomp3 = mean(c(leader_competence3Zi, leader_competence3Zug, leader_competence3We)),
         leadcomp4 = mean(c(leader_competence4Zi, leader_competence4Zug, leader_competence4We)),
         leadwarmthZi = mean(c(leader_warmth1Zi,leader_warmth2Zi, leader_warmth3Zi, leader_warmth4Zi, leader_warmth5Zi,leader_warmth6Zi)),
         leadwarmthZug = mean(c(leader_warmth1Zug,leader_warmth2Zug, leader_warmth3Zug, leader_warmth4Zug, leader_warmth5Zug,leader_warmth6Zug)),
         leadwarmthWe = mean(c(leader_warmth1We,leader_warmth2We, leader_warmth3We, leader_warmth4We, leader_warmth5We,leader_warmth6We)),
         leadwarmth = mean(c(leader_warmth1Zi,leader_warmth2Zi, leader_warmth3Zi, leader_warmth4Zi, leader_warmth5Zi,leader_warmth6Zi, leader_warmth1Zug,leader_warmth2Zug, leader_warmth3Zug, leader_warmth4Zug, leader_warmth5Zug,leader_warmth6Zug, leader_warmth1We,leader_warmth2We, leader_warmth3We, leader_warmth4We, leader_warmth5We,leader_warmth6We)),
         leadwarmth1 = mean(c(leader_warmth1Zi,leader_warmth1Zug, leader_warmth1We)),
         leadwarmth2 = mean(c(leader_warmth2Zi,leader_warmth2Zug, leader_warmth2We)),
         leadwarmth3 = mean(c(leader_warmth3Zi,leader_warmth3Zug, leader_warmth3We)),
         leadwarmth4 = mean(c(leader_warmth4Zi,leader_warmth4Zug, leader_warmth4We)),
         leadwarmth5 = mean(c(leader_warmth5Zi,leader_warmth5Zug, leader_warmth5We)),
         leadwarmth6 = mean(c(leader_warmth6Zi,leader_warmth6Zug, leader_warmth6We)),
         leaderclarityZi = mean(c(leaderclarity_1Zi, leaderclarity_2Zi, leaderclarity_3Zi, leaderclarity_4Zi)),
         leaderclarityZug = mean(c(leaderclarity_1Zug, leaderclarity_2Zug, leaderclarity_3Zug, leaderclarity_4Zug)),
         leaderclarityWe = mean(c(leaderclarity_1We, leaderclarity_2We, leaderclarity_3We, leaderclarity_4We)),
         leaderclarity = mean(c(leaderclarity_1Zi, leaderclarity_2Zi, leaderclarity_3Zi, leaderclarity_4Zi, leaderclarity_1Zug, leaderclarity_2Zug, leaderclarity_3Zug, leaderclarity_4Zug,leaderclarity_1We, leaderclarity_2We, leaderclarity_3We, leaderclarity_4We)),
         leaderclarity1 = mean(c(leaderclarity_1Zi, leaderclarity_1Zug, leaderclarity_1We)),
         leaderclarity2 = mean(c(leaderclarity_2Zi, leaderclarity_2Zug, leaderclarity_2We)),
         leaderclarity3 = mean(c(leaderclarity_3Zi, leaderclarity_3Zug, leaderclarity_3We)),
         leaderclarity4 = mean(c(leaderclarity_4Zi, leaderclarity_4Zug, leaderclarity_4We)),
         taskrelevance = mean(c(task_relevanceZi, task_relevanceZug, task_relevanceWe)),
         taskmot1  = mean(c(task_motivationZi, task_motivationZug, task_motivationWe)),
         taskmot2 = mean(c(task_enjoymentZi, task_enjoymentZug, task_enjoymentWe)),
         TaskmotZi = mean(c(task_motivationZi, task_enjoymentZi)),
         TaskmotZug = mean(c(task_motivationZug, task_enjoymentZug)),
         TaskmotWe = mean(c(task_motivationWe, task_enjoymentWe)),
         Taskmot = mean(c(task_motivationZi, task_motivationZug, task_motivationWe,task_enjoymentZi, task_enjoymentZug, task_enjoymentWe)),
         gentaskperf = mean(c(gen_taskperf1, gen_taskperf2, gen_taskperf3)),
         Kanselfesteem = mean(c(occ_selfesteem1, occ_selfesteem2, occ_selfesteem3)),
         occselfeff = mean(c(occ_selfefficacy1, occ_selfefficacy2, occ_selfefficacy3)),
         affcomm = mean(c(aff_comm1, aff_comm2, aff_comm3R)),
         intentchangeatt = mean(c(intent_changeattZi, intent_changeattZug, intent_changeattWe)),
         intentchangebeh = mean(c(intent_changebehZi, intent_changebehZug, intent_changebehWe)),
         leadpersuas = mean(c(leader_persuas1, leader_persuas2)),
         leadendors = mean(c(leader_endorsem1, leader_endorsem2, leader_endorsem3)),
         leadcharisma = mean(c(leader_charisma1, leader_charisma2, leader_charisma3)),
         leadfollowing = mean(c(leader_following1, leader_following2)),
         milEinst = mean(c(mil_Einst1, mil_Einst2R, mil_Einst3)),
         milErw = mean(c(mil_Erw1, mil_Erw2, mil_Erw3)),
         milEinstellung = mean(c(mil_Einst1, mil_Einst2R, mil_Einst3,mil_Erw1, mil_Erw2, mil_Erw3)),
         Gewissenh = mean(c(Gewissenhaftigkeit1R, Gewissenhaftigkeit2)),
         Neurotiz = mean(c(Neurotizismus1R, Neurotizismus2)),
         Offenheit = mean(c(Offenh_Erf1R, Offenh_Erf2)),
         Extraversion = mean(c(Extraversion1R, Extraversion2)),
         Verträglichkeit = mean(c(Vertraegl1, Vertraegl2R))
  ) -> datastudy1


## Scale reliability
library(MASS)
library(lavaan)
library(rsem)
library(psych)


###Cronbachs alpha: check.keys checks whether recoding has been done###
alphaleadcompZi<-datastudy1[, c("leader_competence1Zi", "leader_competence2Zi", "leader_competence3Zi", "leader_competence4Zi")]
psych::alpha(alphaleadcompZi)
alphaleadcompZug<-datastudy1[, c("leader_competence1Zug", "leader_competence2Zug", "leader_competence3Zug", "leader_competence4Zug")]
psych::alpha(alphaleadcompZug)
alphaleadcompWe<-datastudy1[, c("leader_competence1We", "leader_competence2We", "leader_competence3We", "leader_competence4We")]
psych::alpha(alphaleadcompWe)
alphaleadcomp<-datastudy1[, c("leadcomp1", "leadcomp2", "leadcomp3", "leadcomp4")]
psych::alpha(alphaleadcomp)
alphaleadcompall<-datastudy1[, c("leader_competence1Zi", "leader_competence2Zi", "leader_competence3Zi", "leader_competence4Zi" ,"leader_competence1Zug", "leader_competence2Zug", "leader_competence3Zug", "leader_competence4Zug", "leader_competence1We", "leader_competence2We", "leader_competence3We", "leader_competence4We")]
psych::alpha(alphaleadcompall)
alphaleadwarmZi<-datastudy1[, c("leader_warmth1Zi", "leader_warmth2Zi", "leader_warmth3Zi", "leader_warmth4Zi","leader_warmth5Zi", "leader_warmth6Zi")]
psych::alpha(alphaleadwarmZi)
alphaleadwarmZug<-datastudy1[, c("leader_warmth1Zug", "leader_warmth2Zug", "leader_warmth3Zug", "leader_warmth4Zug","leader_warmth5Zug", "leader_warmth6Zug")]
psych::alpha(alphaleadwarmZug)
alphaleadwarmWe<-datastudy1[, c("leader_warmth1We", "leader_warmth2We", "leader_warmth3We", "leader_warmth4We","leader_warmth5We", "leader_warmth6We")]
psych::alpha(alphaleadwarmWe)
alphaleadwarmthall<-datastudy1[, c("leader_warmth1Zi", "leader_warmth2Zi", "leader_warmth3Zi", "leader_warmth4Zi","leader_warmth5Zi", "leader_warmth6Zi",  "leader_warmth1Zug", "leader_warmth2Zug", "leader_warmth3Zug", "leader_warmth4Zug","leader_warmth5Zug", "leader_warmth6Zug", "leader_warmth1We", "leader_warmth2We", "leader_warmth3We", "leader_warmth4We","leader_warmth5We", "leader_warmth6We")]
psych::alpha(alphaleadwarmthall)
alphaleadwarmth<-datastudy1[, c("leadwarmth1", "leadwarmth2", "leadwarmth3", "leadwarmth4","leadwarmth5", "leadwarmth6")]
psych::alpha(alphaleadwarmth)
alphataskundZi<-datastudy1[,c("task_understanding1Zi", "task_understanding2Zi", "task_understanding3Zi")]
psych::alpha(alphataskundZi)
alphataskundZug<-datastudy1[,c("task_understanding1Zug", "task_understanding2Zug", "task_understanding3Zug")]
psych::alpha(alphataskundZug)
alphataskundWe<-datastudy1[,c("task_understanding1We", "task_understanding2We", "task_understanding3We")]
psych::alpha(alphataskundWe)
alphataskund<-datastudy1[,c("Taskund1", "Taskund2", "Taskund3")]
psych::alpha(alphataskund)
alphataskundall<-datastudy1[,c("task_understanding1Zi", "task_understanding2Zi", "task_understanding3Zi", "task_understanding1Zug", "task_understanding2Zug", "task_understanding3Zug", "task_understanding1We", "task_understanding2We", "task_understanding3We")]
psych::alpha(alphataskundall)
alphaTaskmotZi<-datastudy1[,c("task_motivationZi", "task_enjoymentZi")]
psych::alpha(alphaTaskmotZi)
alphaTaskmotZug<-datastudy1[,c("task_motivationZug", "task_enjoymentZug")]
psych::alpha(alphaTaskmotZug)
alphaTaskmotWe<-datastudy1[,c("task_motivationWe", "task_enjoymentWe")]
psych::alpha(alphaTaskmotWe)
alphaTaskmot<-datastudy1[,c("taskmot1", "taskmot2")]
psych::alpha(alphaTaskmot)
alphaTaskmotall<-datastudy1[,c("task_motivationZi", "task_motivationZug", "task_motivationWe", "task_enjoymentZi", "task_enjoymentZug", "task_enjoymentWe")]
psych::alpha(alphaTaskmotall)
alphaSoBZi<-datastudy1[,c("SoB1ZiR", "SoB2Zi", "SoB3Zi")]
psych::alpha(alphaSoBZi)
alphaSoBZug<-datastudy1[,c("SoB1ZugR", "SoB2Zug", "SoB3Zug")]
psych::alpha(alphaSoBZug)
alphaSoBWe<-datastudy1[,c("SoB1WeR", "SoB2We", "SoB3We")]
psych::alpha(alphaSoBWe)
alphaSoBall<-datastudy1[,c("SoB1ZiR", "SoB2Zi", "SoB3Zi", "SoB1ZugR", "SoB2Zug", "SoB3Zug", "SoB1WeR", "SoB2We", "SoB3We")]
psych::alpha(alphaSoBall)
alphaSoB<-datastudy1[,c("SoB1", "SoB2", "SoB3")]
psych::alpha(alphaSoB)
alpharoleambZi<-datastudy1[,c("role_ambiguity1Zi", "role_ambiguity2Zi", "role_ambiguity3Zi")]
psych::alpha(alpharoleambZi)
alpharoleambZug<-datastudy1[,c("role_ambiguity1Zug", "role_ambiguity2Zug", "role_ambiguity3Zug")]
psych::alpha(alpharoleambZug)
alpharoleambWe<-datastudy1[,c("role_ambiguity1We", "role_ambiguity2We", "role_ambiguity3We")]
psych::alpha(alpharoleambWe)
alpharoleamb<-datastudy1[,c("Roleamb1", "Roleamb2", "Roleamb3")]
psych::alpha(alpharoleamb)
alpharoleamball<-datastudy1[,c("role_ambiguity1Zi", "role_ambiguity2Zi", "role_ambiguity3Zi", "role_ambiguity1Zug", "role_ambiguity2Zug", "role_ambiguity3Zug", "role_ambiguity1We", "role_ambiguity2We", "role_ambiguity3We")]
psych::alpha(alpharoleamball)
alphaleadclarityZi<-datastudy1[,c("leaderclarity_1Zi", "leaderclarity_2Zi", "leaderclarity_3Zi", "leaderclarity_4Zi")]
psych::alpha(alphaleadclarityZi)
alphaleadclarityZug<-datastudy1[,c("leaderclarity_1Zug", "leaderclarity_2Zug", "leaderclarity_3Zug", "leaderclarity_4Zug")]
psych::alpha(alphaleadclarityZug)
alphaleadclarityWe<-datastudy1[,c("leaderclarity_1We", "leaderclarity_2We", "leaderclarity_3We", "leaderclarity_4We")]
psych::alpha(alphaleadclarityWe)
alphaleaderclarity<-datastudy1[,c("leaderclarity1", "leaderclarity2", "leaderclarity3", "leaderclarity4")]
psych::alpha(alphaleaderclarity)
alphaleaderclarityall<-datastudy1[,c("leaderclarity_1Zi", "leaderclarity_2Zi", "leaderclarity_3Zi", "leaderclarity_4Zi", "leaderclarity_1Zug", "leaderclarity_2Zug", "leaderclarity_3Zug", "leaderclarity_4Zug", "leaderclarity_1We", "leaderclarity_2We", "leaderclarity_3We", "leaderclarity_4We")]
psych::alpha(alphaleaderclarityall)
alphaoccselfestK<-datastudy1[,c("occ_selfesteem1", "occ_selfesteem2", "occ_selfesteem3")]
psych::alpha(alphaoccselfestK)
alphaoccselfeff<-datastudy1[,c("occ_selfefficacy1", "occ_selfefficacy2", "occ_selfefficacy3")]
psych::alpha(alphaoccselfeff)
alphagentaskperf<-datastudy1[,c("gen_taskperf1", "gen_taskperf2", "gen_taskperf3")]
psych::alpha(alphagentaskperf)
alphaaffcomm<-datastudy1[,c("aff_comm1", "aff_comm2", "aff_comm3R")]
psych::alpha(alphaaffcomm)
alphaleadcharisma<-datastudy1[,c("leader_charisma1", "leader_charisma2", "leader_charisma3")]
psych::alpha(alphaleadcharisma)
alphaleadendors<-datastudy1[,c("leader_endorsem1", "leader_endorsem2", "leader_endorsem3")]
psych::alpha(alphaleadendors)
alphamilEinst<-datastudy1[,c("mil_Einst1", "mil_Einst2R", "mil_Einst3", "mil_Erw1", "mil_Erw2", "mil_Erw3")]
psych::alpha(alphamilEinst)
alphaleadpers<-datastudy1[,c("leader_persuas1", "leader_persuas2")]
psych::alpha(alphaleadpers)
alphaleadfollow<-datastudy1[,c("leader_following1", "leader_following2")]
psych::alpha(alphaleadfollow)
alphabehavintZi<-datastudy1[,c("behav_intention1Zi", "behav_intention2Zi")]
psych::alpha(alphabehavintZi)
alphabehavintZug<-datastudy1[,c("behav_intention1Zug", "behav_intention2Zug")]
psych::alpha(alphabehavintZug)
alphabehavintWe<-datastudy1[,c("behav_intention1We", "behav_intention2We")]
psych::alpha(alphabehavintWe)
alphabehavint<-datastudy1[,c("behav_intention1Zi", "behav_intention2Zi", "behav_intention1Zug", "behav_intention2Zug", "behav_intention1We", "behav_intention2We")]
psych::alpha(alphabehavint)
alphabehavint<-datastudy1[,c("behInt1", "behInt2")]
psych::alpha(alphabehavint)
alphaintentchangebeh<-datastudy1[,c("intent_changebehZi", "intent_changebehZug", "intent_changebehWe")]
psych::alpha(alphaintentchangebeh)
alphaintentchangeatt<-datastudy1[,c("intent_changeattZi", "intent_changeattZug", "intent_changeattWe")]
psych::alpha(alphaintentchangeatt)

detach(package:rsem)
detach(package:MASS)

### Multicolinearity check###
###proximal cognitive###
library(rstatix)
library(car)

datastudy1 %>% 
  select(taskrelevance, Taskund, leadcomp, Roleamb, leaderclarity) %>% 
  cor_mat() -> data.corscogprox

data.corscogprox

# Show the significance levels and mark significant correlations
data.corscogprox %>% 
  cor_get_pval()
data.corscogprox %>%
  cor_mark_significant()

VIFmodelproxcog <- lm(groupe ~ taskrelevance + Taskund + leadcomp + Roleamb + leaderclarity, data = datastudy1)
# calculate VIF values
vif_valuesproxcog <- vif(VIFmodelproxcog)
# show VIF values: a value above 10 should cause concern (Myers,1990)
print(vif_valuesproxcog)

###proximal affective###
datastudy1 %>% 
  select(Taskmot, SoB, leadwarmth) %>% 
  cor_mat() -> data.corsaffprox

data.corsaffprox

# Show the significance levels and mark significant correlations
data.corsaffprox %>% 
  cor_get_pval()
data.corsaffprox %>%
  cor_mark_significant()

VIFmodelaffprox <- lm(groupe ~  Taskmot + SoB + leadwarmth, data = datastudy1)
# calculat VIF values
vif_valuesaffprox <- vif(VIFmodelaffprox)
# show VIF values: a value above 10 should cause concern (Myers,1990)
print(vif_valuesaffprox)

###proximal behavioral: contains only one variable###


###all proximal outcomes###
datastudy1 %>% 
  select(taskrelevance, Taskund, leadcomp, Taskmot, SoB, leadwarmth, Roleamb, behInt, leaderclarity) %>% 
  cor_mat() -> data.corsprox

data.corsprox

# Show the significance levels and mark significant correlations
data.corsprox %>% 
  cor_get_pval()
data.corsprox %>%
  cor_mark_significant()

VIFmodelprox <- lm(groupe ~ taskrelevance + Taskund +leadcomp + Taskmot + SoB + leadwarmth + Roleamb + behInt + leaderclarity, data = datastudy1)
# calculat VIF values
vif_valuesprox <- vif(VIFmodelprox)
# show VIF values: a value above 10 should cause concern (Myers,1990)
print(vif_valuesprox)

###distal cognitive###
datastudy1 %>% 
  select(leadpersuas, leadendors, intentchangeatt, occselfeff) %>% 
  cor_mat() -> data.corscogdist

data.corscogdist

# Show the significance levels and mark significant correlations
data.corscogdist %>% 
  cor_get_pval()
data.corscogdist %>%
  cor_mark_significant()

VIFmodelcogdist <- lm(groupe ~ leadpersuas + leadendors + intentchangeatt + occselfeff, data = datastudy1)
# calculat VIF values
vif_valuescogdist <- vif(VIFmodelcogdist)
# show VIF values: a value above 10 should cause concern (Myers,1990)
print(vif_valuescogdist)

###distal affective###
datastudy1 %>% 
  select(leader_liking1, leadcharisma, affcomm, Kanselfesteem) %>% 
  cor_mat() -> data.corsaffdist

data.corsaffdist

# Show the significance levels and mark significant correlations
data.corsaffdist %>% 
  cor_get_pval()
data.corsaffdist %>%
  cor_mark_significant()

VIFmodelaffdist <- lm(groupe ~ leader_liking1 + leadcharisma + affcomm + Kanselfesteem, data = datastudy1)
# calculat VIF values
vif_valuesaffdist <- vif(VIFmodelaffdist)
# show VIF values: a value above 10 should cause concern (Myers,1990)
print(vif_valuesaffdist)

###distal behavioral###
datastudy1 %>% 
  select(gentaskperf, intentchangebeh, leadfollowing) %>% 
  cor_mat() -> data.corsbehdist

data.corsbehdist

# Show the significance levels and mark significant correlations
data.corsbehdist %>% 
  cor_get_pval()
data.corsbehdist %>%
  cor_mark_significant()

VIFmodelbehdist <- lm(groupe ~ gentaskperf + intentchangebeh + leadfollowing, data = datastudy1)
# calculate VIF values
vif_valuesbehdist <- vif(VIFmodelbehdist)
# show VIF values: a value above 10 should cause concern (Myers,1990)
print(vif_valuesbehdist)

library(dplyr)
library(purrr)
library(apaTables)

# Split data by group and create a list of grouped datasets
datastudy1_grouped <- datastudy1 %>%
  group_by(groupe) %>%
  group_split()

# Calculate a correlation table for each group
#install.packages("purrr")
library(purrr)
walk2(datastudy1_grouped, seq_along(datastudy1_grouped), function(data, idx) {
  # Select the relevant variables
  data_selected <- data %>%
    select(Taskund,taskrelevance, Roleamb, leaderclarity, leadcomp, occselfeff, intentchangeatt, leadendors, 
           leadpersuas, Taskmot, SoB, leadwarmth, Kanselfesteem, affcomm, leader_liking1, leadcharisma,
           behInt, gentaskperf, intentchangebeh, leadfollowing, milEinstellung)
  
  apa.cor.table(data_selected, 
                filename = paste0("Study1Table1_APA_Group", idx, ".doc"), 
                table.number = idx)
})

datastudy1$groupe <- as_factor(datastudy1$groupe)

### Manipulation checks###
library(pastecs)
#install.packages("lsr")
library(lsr)
library(car)

list <- c("Tenue",
          "MimikGestik",
          "congruenceMGC",
          "milEinstellung",
          "Offenheit",
          "Neurotiz",
          "Gewissenh",
          "Vertraegl1",
          "Vertraegl2R",
          "Extraversion")

 for (i in list) {
      
          Med <- median(datastudy1[[i]], na.rm = TRUE)
          IQr <- IQR(datastudy1[[i]], na.rm = TRUE)
          l_outlier <- Med - (3 * IQr)
          u_outlier <- Med + (3 * IQr)
          
            datastudy1[[i]][datastudy1[[i]] < l_outlier] <- NA
            datastudy1[[i]][datastudy1[[i]] > u_outlier] <- NA
  }

for (i in list) {
  print(paste("Summary for", i))
  print(summary(datastudy1[[i]]))
  print(leveneTest(datastudy1[[i]], datastudy1$groupe))
}

#ANOVA Tenue#
by(datastudy1$Tenue, datastudy1$groupe, stat.desc, basic = FALSE)

Tenuemodel <-aov(datastudy1$Tenue ~ datastudy1$groupe)
summary(Tenuemodel)
etaSquared(Tenuemodel)
pairwise.t.test(datastudy1$Tenue, datastudy1$groupe, p.adj="bonferroni")

#ANOVA Mimics and Gestures#
by(datastudy1$MimikGestik, datastudy1$groupe, stat.desc, basic = FALSE)

MGmodel <-aov(datastudy1$MimikGestik ~ datastudy1$groupe)
summary(MGmodel)
etaSquared(MGmodel)
pairwise.t.test(datastudy1$MimikGestik, datastudy1$groupe, p.adj="bonferroni")

#ANOVA Congruence of Mimics and Gestures#
by(datastudy1$congruenceMGC, datastudy1$groupe, stat.desc, basic = FALSE)

congMGmodel <-aov(datastudy1$congruenceMGC ~ datastudy1$groupe)
summary(congMGmodel)
etaSquared(congMGmodel)
pairwise.t.test(datastudy1$congruenceMGC, datastudy1$groupe, p.adj="bonferroni")

#ANOVA attitude towards armed forces#
by(datastudy1$milEinstellung, datastudy1$groupe, stat.desc, basic = FALSE)

mileinstallmodel <-aov(datastudy1$milEinstellung ~ datastudy1$groupe)
summary(mileinstallmodel)
etaSquared(mileinstallmodel)
pairwise.t.test(datastudy1$milEinstellung, datastudy1$groupe, p.adj="bonferroni")

#ANOVA openness#
by(datastudy1$Offenheit, datastudy1$groupe, stat.desc, basic = FALSE)

Offenheitmodel <-aov(datastudy1$Offenheit ~ datastudy1$groupe)
summary(Offenheitmodel)
etaSquared(Offenheitmodel)
pairwise.t.test(datastudy1$Offenheit, datastudy1$groupe, p.adj="bonferroni")

#ANOVA neuroticisme#
by(datastudy1$Neurotiz, datastudy1$groupe, stat.desc, basic = FALSE)

Neurotizmodel <-aov(datastudy1$Neurotiz ~ datastudy1$groupe)
summary(Neurotizmodel)
etaSquared(Neurotizmodel)
pairwise.t.test(datastudy1$Neurotiz, datastudy1$groupe, p.adj="bonferroni")

#ANOVA conscientiousness#
by(datastudy1$Gewissenh, datastudy1$groupe, stat.desc, basic = FALSE)

Gewissenhmodel <-aov(datastudy1$Gewissenh ~ datastudy1$groupe)
summary(Gewissenhmodel)
etaSquared(Gewissenhmodel)
pairwise.t.test(datastudy1$Gewissenh, datastudy1$groupe, p.adj="bonferroni")

#ANOVA agreeableness#
by(datastudy1$Verträglichkeit, datastudy1$groupe, stat.desc, basic = FALSE)

Verträglichkeitmodel <-aov(datastudy1$Verträglichkeit ~ datastudy1$groupe)
summary(Verträglichkeitmodel)
etaSquared(Verträglichkeitmodel)
pairwise.t.test(datastudy1$Verträglichkeit, datastudy1$groupe, p.adj="bonferroni")
by(datastudy1$Verträglichkeit, datastudy1$groupe, stat.desc, basic = FALSE)

#ANOVA extraversion#
by(datastudy1$Extraversion, datastudy1$groupe, stat.desc, basic = FALSE)

Extraversionmodel <-aov(datastudy1$Extraversion ~ datastudy1$groupe)
summary(Extraversionmodel)
etaSquared(Extraversionmodel)
pairwise.t.test(datastudy1$Extraversion, datastudy1$groupe, p.adj="bonferroni")
#No significant differences were observed between the recruits in the various groups. Consequently, personality was not included in the paper.#

######Boxplots#######
###proximal cognitive outcomes###
#perception of task relevance#
boxplot(datastudy1$task_relevanceZi ~ datastudy1$groupe)
boxplot(datastudy1$task_relevanceZug ~ datastudy1$groupe)
boxplot(datastudy1$task_relevanceWe ~ datastudy1$groupe)

#perception of task understanding#
boxplot(datastudy1$TaskundZi ~ datastudy1$groupe)
boxplot(datastudy1$TaskundZug ~ datastudy1$groupe)
boxplot(datastudy1$TaskundWe ~ datastudy1$groupe)

#perception of leader competence#
boxplot(datastudy1$leadcompZi ~ datastudy1$groupe)
boxplot(datastudy1$leadcompZug ~ datastudy1$groupe)
boxplot(datastudy1$leadcompWe ~ datastudy1$groupe)

#Role ambiguity#
boxplot(datastudy1$RoleambZi ~ datastudy1$groupe)
boxplot(datastudy1$RoleambZug ~ datastudy1$groupe)
boxplot(datastudy1$RoleambWe ~ datastudy1$groupe)

#task motivation#
boxplot(datastudy1$TaskmotZi ~ datastudy1$groupe)
boxplot(datastudy1$TaskmotZug ~ datastudy1$groupe)
boxplot(datastudy1$TaskmotWe ~ datastudy1$groupe)

#Sense of belonging#
boxplot(datastudy1$SoBZi ~ datastudy1$groupe)
boxplot(datastudy1$SoBZug ~ datastudy1$groupe)
boxplot(datastudy1$SoBWe ~ datastudy1$groupe)

#leader warmth#
boxplot(datastudy1$leadwarmthZi ~ datastudy1$groupe)
boxplot(datastudy1$leadwarmthZug ~ datastudy1$groupe)
boxplot(datastudy1$leadwarmthWe ~ datastudy1$groupe)

##proximal behavioral outcomes##
#behavioral intention#
boxplot(datastudy1$behIntZi ~ datastudy1$groupe)
boxplot(datastudy1$behIntZug ~ datastudy1$groupe)
boxplot(datastudy1$behIntWe ~ datastudy1$groupe)

###distal cognitive outcomes###
#occupational self-efficacy#
boxplot(datastudy1$occselfeff ~ datastudy1$groupe)

#intention to change attitude#
boxplot(datastudy1$intentchangeatt ~ datastudy1$groupe)

#perception of leader persuasiveness#
boxplot(datastudy1$leadpersuas ~ datastudy1$groupe)

#perception of leader endorsement#
boxplot(datastudy1$leadpersuas ~ datastudy1$groupe)

###distal affective outcomes###
#leader charisma#
boxplot(datastudy1$leadcharisma ~ datastudy1$groupe)

#leader liking#
boxplot(datastudy1$leader_liking1 ~ datastudy1$groupe)

#followers occupational self-esteem#
boxplot(datastudy1$Kanselfesteem ~ datastudy1$groupe)

#followers affective commitment#
boxplot(datastudy1$affcomm ~ datastudy1$groupe)

###distal behavioral outcomes###
#general task performance#
boxplot(datastudy1$gentaskperf ~ datastudy1$groupe)

#intention to change behavior#
boxplot(datastudy1$intentchangebeh ~ datastudy1$groupe)

#leader following#
boxplot(datastudy1$leadfollowing ~ datastudy1$groupe)

###Other Variables###
#Personality#
boxplot(datastudy1$Gewissenh ~ datastudy1$groupe)

boxplot(datastudy1$Verträglichkeit ~ datastudy1$groupe)

boxplot(datastudy1$Neurotiz ~ datastudy1$groupe)

boxplot(datastudy1$Extraversion ~ datastudy1$groupe)

boxplot(datastudy1$Offenheit ~ datastudy1$groupe)

#Attitude & Expectations towards/of Military#
boxplot(datastudy1$milEinst ~ datastudy1$groupe)

boxplot(datastudy1$milErw ~ datastudy1$groupe)

#####Confirmatory Factor Analysis######
library(lavaan)
modelall <- '
  leadcompetence =~ leadcomp1 + leadcomp2 + leadcomp3 + leadcomp4 
  leader_clarity =~ leaderclarity1 + leaderclarity2 + leaderclarity3 + leaderclarity4
  perctaskrelevance =~  taskrelevance
  Taskunderstanding =~  Taskund1 + Taskund2 + Taskund3
  Roleambiguity  =~  Roleamb1 + Roleamb2 + Roleamb3
  selfefficacy  =~  occ_selfefficacy1 + occ_selfefficacy2 + occ_selfefficacy3
  intentionchangeatt =~  intentchangeatt
  leaderpers =~  leader_persuas1 + leader_persuas2
  leadendorsement =~  leader_endorsem1 + leader_endorsem2 + leader_endorsem3
  leaderwarmth =~ leadwarmth1 + leadwarmth2 + leadwarmth3 + leadwarmth4 + leadwarmth5 + leadwarmth6
  SenseofBeloning =~  SoB1 + SoB2 + SoB3
  Taskmotivation  =~  taskmot1 + taskmot2
  Selfesteem  =~  occ_selfesteem1 + occ_selfesteem2 + occ_selfesteem3
  affcommitment =~  aff_comm1 + aff_comm2 + aff_comm3R
  leaderliking =~  leader_liking1
  leadercharisma =~  leader_charisma1 + leader_charisma2 + leader_charisma3
  behavioralIntention =~ behInt1 + behInt2 
  generaltaskperf =~  gen_taskperf1 + gen_taskperf2 + gen_taskperf3
  intentionchangebeh =~  intentchangebeh
  leaderfollowing  =~  leader_following1 + leader_following2
'
# fit the model
fit <- cfa(modelall, data=datastudy1, std.lv= TRUE, estimator="mlr")

# display summary output
summary(fit, fit.measures=TRUE, standardized = TRUE) 

lavInspect(fit, "cov.lv")

modelall2 <- '
  leadcompetence =~ leadcomp1 + leadcomp2 + leadcomp3 + leadcomp4 + leaderclarity1 + leaderclarity2 + leaderclarity3 + leaderclarity4
  perctaskrelevance =~  taskrelevance
  Taskunderstanding =~  Taskund1 + Taskund2 + Taskund3
  Roleambiguity  =~  Roleamb1 + Roleamb2 + Roleamb3
  selfefficacy  =~  occ_selfefficacy1 + occ_selfefficacy2 + occ_selfefficacy3
  intentionchangeatt =~  intentchangeatt
  leaderpers =~  leader_persuas1 + leader_persuas2
  leadendorsement =~  leader_endorsem1 + leader_endorsem2 + leader_endorsem3
  leaderwarmth =~ leadwarmth1 + leadwarmth2 + leadwarmth3 + leadwarmth4 + leadwarmth5 + leadwarmth6
  SenseofBeloning =~  SoB1 + SoB2 + SoB3
  Taskmotivation  =~  taskmot1 + taskmot2
  Selfesteem  =~  occ_selfesteem1 + occ_selfesteem2 + occ_selfesteem3
  affcommitment =~  aff_comm1 + aff_comm2 + aff_comm3R
  leaderliking =~  leader_liking1
  leadercharisma =~  leader_charisma1 + leader_charisma2 + leader_charisma3
  behavioralIntention =~ behInt1 + behInt2 
  generaltaskperf =~  gen_taskperf1 + gen_taskperf2 + gen_taskperf3
  intentionchangebeh =~  intentchangebeh
  leaderfollowing  =~  leader_following1 + leader_following2
'
# fit the model
fit2 <- cfa(modelall2, data=datastudy1, std.lv= TRUE, estimator="mlr")

# display summary output
summary(fit2, fit.measures=TRUE, standardized = TRUE) 

# Extract the factor loadings
factor_loadings <- parameterEstimates(fit2, standardized=TRUE) %>%
  dplyr::filter(op == "=~") %>%
  dplyr::select(lhs, rhs, std.all)

# Extract the correlations between the latent variables
latent_correlations <- parameterEstimates(fit2, standardized=TRUE) %>%
  dplyr::filter(op == "~~" & lhs != rhs) %>%
  dplyr::select(lhs, rhs, std.all)

# Calculate the median of the factor loadings and correlations
median_factor_loadings <- median(factor_loadings$std.all, na.rm = TRUE)
median_latent_correlations <- median(latent_correlations$std.all, na.rm = TRUE)

# Output of the results
median_factor_loadings
median_latent_correlations

#cognitive#
data_KCFA <- subset(datastudy1, select = c(leadcomp1, leadcomp2, leadcomp3, leadcomp4, taskrelevance, Taskund1, Taskund2, Taskund3, Roleamb1, Roleamb2, Roleamb3, leaderclarity1, leaderclarity2, leaderclarity3, leaderclarity4, occ_selfefficacy1, occ_selfefficacy2, occ_selfefficacy3, intentchangeatt, leader_endorsem1, leader_endorsem2, leader_endorsem3, leader_persuas1, leader_persuas2))
# get cov matrix
t.cov <- cov(data_KCFA)
# and correlation matrix
cor(data_KCFA)

library(lavaan)
modelkogn <- '
  leadcompetence =~ leadcomp1 + leadcomp2 + leadcomp3 + leadcomp4 
  leader_clarity =~ leaderclarity1 + leaderclarity2 + leaderclarity3 + leaderclarity4
  perctaskrelevance =~  taskrelevance
  Taskunderstanding =~  Taskund1 + Taskund2 + Taskund3
  Roleambiguity  =~  Roleamb1 + Roleamb2 + Roleamb3
  selfefficacy  =~  occ_selfefficacy1 + occ_selfefficacy2 + occ_selfefficacy3
  intentionchangeatt =~  intentchangeatt
  leaderpers =~  leader_persuas1 + leader_persuas2
  leadendorsement =~  leader_endorsem1 + leader_endorsem2 + leader_endorsem3
'
# fit the model
kfit <- cfa(modelkogn, data=datastudy1, std.lv= TRUE, estimator="mlr")

# display summary output
summary(kfit, fit.measures=TRUE, standardized = TRUE) 

#cognitive with perception of leader behavior and leader competence combined into 1 construct#
data_M2KCFA <- subset(datastudy1, select = c(leadcomp1, leadcomp2, leadcomp3, leadcomp4, taskrelevance, Taskund1, Taskund2, Taskund3, Roleamb1, Roleamb2, Roleamb3, leaderclarity1, leaderclarity2, leaderclarity3, leaderclarity3, occ_selfefficacy1, occ_selfefficacy2, occ_selfefficacy3, intentchangeatt, leader_endorsem1, leader_endorsem2, leader_endorsem3, leader_persuas1, leader_persuas2))
# get cov matrix
t.cov <- cov(data_M2KCFA)
# and correlation matrix
cor(data_M2KCFA)

model2kogn <- '
  leadcompetence =~ leadcomp1 + leadcomp2 + leadcomp3 + leadcomp4 + leaderclarity1 + leaderclarity2 + leaderclarity3 + leaderclarity4
  perctaskrelevance =~  taskrelevance
  Taskunderstanding =~  Taskund1 + Taskund2 + Taskund3
  Roleambiguity  =~  Roleamb1 + Roleamb2 + Roleamb3
  selfefficacy  =~  occ_selfefficacy1 + occ_selfefficacy2 + occ_selfefficacy3
  intentionchangeatt =~  intentchangeatt
  leaderpers =~  leader_persuas1 + leader_persuas2
  leadendorsement =~  leader_endorsem1 + leader_endorsem2 + leader_endorsem3
'
# fit the model
m2kfit <- cfa(model2kogn, data=datastudy1, std.lv= TRUE, estimator="mlr")

# display summary output
summary(m2kfit, fit.measures=TRUE, standardized = TRUE) 

#Comparing the models
lavTestLRT(kfit, m2kfit)

# Extract factor loadings
kogfactor_loadings <- parameterEstimates(m2kfit, standardized=TRUE) %>%
  dplyr::filter(op == "=~") %>%
  dplyr::select(lhs, rhs, std.all)

# Extract the correlations between the latent variables
koglatent_correlations <- parameterEstimates(m2kfit, standardized=TRUE) %>%
  dplyr::filter(op == "~~" & lhs != rhs) %>%
  dplyr::select(lhs, rhs, std.all)

# Calculate the median of the factor loadings and correlations
kogmedian_factor_loadings <- median(kogfactor_loadings$std.all, na.rm = TRUE)
kogmedian_latent_correlations <- median(koglatent_correlations$std.all, na.rm = TRUE)

# Output of the results
kogmedian_factor_loadings
kogmedian_latent_correlations

#calculating new variable based on results of cognitive CFA
datastudy1 <- datastudy1 %>%
  rowwise() %>%
  mutate(leadcomp_new = mean(c(leadcomp1, leadcomp2, leadcomp3, leadcomp4, leaderclarity1, leaderclarity2, leaderclarity3, leaderclarity4), 
                             na.rm = TRUE)) %>%
  ungroup()

#affectiv#
data_ACFA <- subset(datastudy1, select = c(leadwarmth1, leadwarmth2, leadwarmth3, leadwarmth4, leadwarmth5, leadwarmth6, SoB1, SoB2, SoB3, taskmot1, taskmot2, occ_selfesteem1, occ_selfesteem2, occ_selfesteem3, aff_comm1, aff_comm2, aff_comm3R, leader_liking1, leader_charisma1, leader_charisma2, leader_charisma3))
# get cov matrix
t.cov <- cov(data_ACFA)
# and correlation matrix
cor(data_ACFA)

modelaff <- '
  leaderwarmth =~ leadwarmth1 + leadwarmth2 + leadwarmth3 + leadwarmth4 + leadwarmth5 + leadwarmth6
  SenseofBeloning =~  SoB1 + SoB2 + SoB3
  Taskmotivation  =~  taskmot1 + taskmot2
  Selfesteem  =~  occ_selfesteem1 + occ_selfesteem2 + occ_selfesteem3
  affcommitment =~  aff_comm1 + aff_comm2 + aff_comm3R
  leaderliking =~  leader_liking1
  leadercharisma =~  leader_charisma1 + leader_charisma2 + leader_charisma3
'
# fit the model
afit <- cfa(modelaff, data=datastudy1, std.lv= TRUE, estimator="mlr")

# display summary output
summary(afit, fit.measures=TRUE, standardized = TRUE)

# Extract the factor loadings
afffactor_loadings <- parameterEstimates(afit, standardized=TRUE) %>%
  dplyr::filter(op == "=~") %>%
  dplyr::select(lhs, rhs, std.all)

# Extract the correlations between the latent variables
afflatent_correlations <- parameterEstimates(afit, standardized=TRUE) %>%
  dplyr::filter(op == "~~" & lhs != rhs) %>%
  dplyr::select(lhs, rhs, std.all)

# Calculate the median of the factor loadings and correlations
affmedian_factor_loadings <- median(afffactor_loadings$std.all, na.rm = TRUE)
affmedian_latent_correlations <- median(afflatent_correlations$std.all, na.rm = TRUE)

# Output of the results
affmedian_factor_loadings
affmedian_latent_correlations

#behavioral#
data_BCFA <- subset(datastudy1, select = c(behInt1, behInt2, gen_taskperf1, gen_taskperf2, gen_taskperf3, intentchangebeh, leader_following1, leader_following2))
# get cov matrix
t.cov <- cov(data_BCFA)
# and correlation matrix
cor(data_BCFA)

modelbeh <- '
  behavioralIntention =~ behInt1 + behInt2 
  generaltaskperf =~  gen_taskperf1 + gen_taskperf2 + gen_taskperf3
  intentionchangebeh =~  intentchangebeh
  leaderfollowing  =~  leader_following1 + leader_following2
'
# fit the model
bfit <- cfa(modelbeh, data=datastudy1, std.lv= TRUE, estimator="mlr")

# display summary output
summary(bfit, fit.measures=TRUE, standardized = TRUE) 

# Extract the factor loadings
behfactor_loadings <- parameterEstimates(bfit, standardized=TRUE) %>%
  dplyr::filter(op == "=~") %>%
  dplyr::select(lhs, rhs, std.all)

# Extract the correlations between the latent variables
behlatent_correlations <- parameterEstimates(bfit, standardized=TRUE) %>%
  dplyr::filter(op == "~~" & lhs != rhs) %>%
  dplyr::select(lhs, rhs, std.all)

# Calculate the median of the factor loadings and correlations
behmedian_factor_loadings <- median(behfactor_loadings$std.all, na.rm = TRUE)
behmedian_latent_correlations <- median(behlatent_correlations$std.all, na.rm = TRUE)

# Output of the results
behmedian_factor_loadings
behmedian_latent_correlations


######Descriptives######
list <- c("taskrelevance",
          "Taskund",
          "leadcomp",
          "Roleamb",
          "leaderclarity",
          "Taskmot",
          "SoB",
          "leadwarmth",
          "behInt",
          "occselfeff",
          "intentchangeatt",
          "leadpersuas",
          "leadendors",
          "Kanselfesteem",
          "affcomm",
          "leadcharisma",
          "leader_liking1",
          "gentaskperf",
          "intentchangebeh",
          "leadfollowing")

for (i in list) {
  
  Med <- median(datastudy1[[i]], na.rm = TRUE)
  IQr <- IQR(datastudy1[[i]], na.rm = TRUE)
  l_outlier <- Med - (3 * IQr)
  u_outlier <- Med + (3 * IQr)
  
  datastudy1[[i]][datastudy1[[i]] < l_outlier] <- NA
  datastudy1[[i]][datastudy1[[i]] > u_outlier] <- NA
}

for (i in list) {
  print(paste("Summary for", i))
  print(summary(datastudy1[[i]]))
  print(leveneTest(datastudy1[[i]], datastudy1$groupe))
}

#Results of all Levene tests above are non-significant, indicating homogeneity of variance.
library(pastecs)
library(car)

#proximal cognitive#
by(datastudy1$taskrelevance, datastudy1$groupe, stat.desc, basic = FALSE)
by(datastudy1$Taskund, datastudy1$groupe, stat.desc, basic = FALSE)
by(datastudy1$leadcomp_new, datastudy1$groupe, stat.desc, basic = FALSE)
by(datastudy1$Roleamb, datastudy1$groupe, stat.desc, basic = FALSE)

#proximal affective#
by(datastudy1$Taskmot, datastudy1$groupe, stat.desc, basic = FALSE)
by(datastudy1$SoB, datastudy1$groupe, stat.desc, basic = FALSE)
by(datastudy1$leadwarmth, datastudy1$groupe, stat.desc, basic = FALSE)

#proximal behavioral#
by(datastudy1$behInt, datastudy1$groupe, stat.desc, basic = FALSE)

#distal cognitive#
by(datastudy1$occselfeff, datastudy1$groupe, stat.desc, basic = FALSE)
by(datastudy1$intentchangeatt, datastudy1$groupe, stat.desc, basic = FALSE)
by(datastudy1$leadpersuas, datastudy1$groupe, stat.desc, basic = FALSE)
by(datastudy1$leadendors, datastudy1$groupe, stat.desc, basic = FALSE)

#distal affective#
by(datastudy1$Kanselfesteem, datastudy1$groupe, stat.desc, basic = FALSE)
by(datastudy1$affcomm, datastudy1$groupe, stat.desc, basic = FALSE)
by(datastudy1$leadcharisma, datastudy1$groupe, stat.desc, basic = FALSE)
by(datastudy1$leader_liking1, datastudy1$groupe, stat.desc, basic = FALSE)

#distal behavioral#
by(datastudy1$gentaskperf, datastudy1$groupe, stat.desc, basic = FALSE)
by(datastudy1$intentchangebeh, datastudy1$groupe, stat.desc, basic = FALSE)
by(datastudy1$leadfollowing, datastudy1$groupe, stat.desc, basic = FALSE)


#####MANOVA#####
library(car)
library(ggplot2)
library(MASS)
#install.packages("mvoutlier")
library(mvoutlier)
#install.packages("mvnormtest")
library(mvnormtest)
#install.packages("reshape")
library(reshape)

######Check Assumptions######
######Multivariate Normality######
#install.packages("mvnormalTest")
library(mvnormalTest)
datastudy1$groupe <- as.numeric(datastudy1$groupe)
mardia(datastudy1[, c("groupe", "taskrelevance", "Taskund", "leadcomp_new", "Roleamb")])$mv.test #Normal distribution not assumed
mardia(datastudy1[, c("groupe", "Taskmot", "SoB", "leadwarmth")])$mv.test #Normal distribution not assumed
mardia(datastudy1[, c("groupe", "behInt")])$mv.test #Normal distribution not assumed
mardia(datastudy1[, c("groupe", "leadpersuas", "leadendors", "occselfeff", "intentchangeatt")])$mv.test #Normal distribution not assumed
mardia(datastudy1[, c("groupe", "leadcharisma", "leader_liking1", "Kanselfesteem", "affcomm")])$mv.test #Normal distribution not assumed
mardia(datastudy1[, c("groupe", "intentchangebeh", "gentaskperf", "leadfollowing")])$mv.test #Normal distribution not assumed

######Homogeinity of Variance-Covariance Matrices###### 
#Verma (2015) and Warner (2012) recommend setting the significance level for Box's M test to .001
library(rstatix)
library(mosaic)

list<-c("taskrelevance", "Taskund", "leadcomp_new", "Roleamb",
        "Taskmot", "SoB", "leadwarmth",
        "behInt",
        "occselfeff", "intentchangeatt", "leadpersuas", "leadendors",
        "Kanselfesteem", "affcomm", "leadcharisma", "leader_liking1",
        "gentaskperf", "intentchangebeh", "leadfollowing")
for (i in list){
  x<-mosaic:: favstats (datastudy1[[i]]~datastudy1$groupe)
  print(i)
  print(x)
}

box_data<-datastudy1
for (i in list){
  box_data[[i]] [is.na(box_data[[i]])]<-mean(box_data[[i]], na.rm=TRUE)
}


box_m(box_data[, c("taskrelevance", "Taskund", "leadcomp_new", "Roleamb" )], box_data$groupe) #p = .001: At significance level .001 (Verma, 2015; Warner, 2012)-->equal variance not fulfilled
box_m(box_data[, c("Taskmot", "SoB", "leadwarmth" )], box_data$groupe) #p = .020: At significance level .001 (Verma, 2015; Warner, 2012)-->equal variance fulfilled
box_m(box_data[, c("behInt")], box_data$groupe) #p = .611: At significance level .001 (Verma, 2015; Warner, 2012)-->equal variance fulfilled
box_m(box_data[, c("occselfeff", "intentchangeatt", "leadpersuas", "leadendors")], box_data$groupe) #p = .049: At significance level .001 (Verma, 2015; Warner, 2012)-->equal variance fulfilled
box_m(box_data[, c( "Kanselfesteem", "affcomm", "leadcharisma", "leader_liking1")], box_data$groupe) #p = .254: At significance level .001 (Verma, 2015; Warner, 2012)-->equal variance fulfilled
box_m(box_data[, c("gentaskperf", "intentchangebeh", "leadfollowing")], box_data$groupe) #p = .004: At significance level .001 (Verma, 2015; Warner, 2012)-->equal variance fulfilled

#due to sample size we still continue with the MANOVA tests

######Hypothesis 1######
#cognitive proximal outcomes
datastudy1$groupe <- as.character(datastudy1$groupe)
outcomeproxcog <- cbind(datastudy1$Taskund, datastudy1$leadcomp_new, datastudy1$taskrelevance, datastudy1$Roleamb)
proxcog.man <- manova(outcomeproxcog ~ groupe, data = datastudy1)
summary(proxcog.man,  test="Wilks") #significant effect of type of LCT on cognitive proximal follower outcomes
summary(proxcog.man,  test="Pillai")
summary(proxcog.man, test= "Hotelling")
summary(proxcog.man, test= "Roy")
#post-hoc ANOVAs#
summary.aov(proxcog.man)

Roleambmodel <-aov(datastudy1$Roleamb ~ datastudy1$groupe)
summary(Roleambmodel)
etaSquared(Roleambmodel)
pairwise.t.test(datastudy1$Roleamb, datastudy1$groupe, p.adj="bonferroni")
by(datastudy1$Roleamb, datastudy1$groupe, stat.desc, basic = FALSE)

taskrelevancemodel <-aov(datastudy1$taskrelevance ~ datastudy1$groupe)
summary(taskrelevancemodel)
etaSquared(taskrelevancemodel)
pairwise.t.test(datastudy1$taskrelevance, datastudy1$groupe, p.adj="bonferroni")
by(datastudy1$taskrelevance, datastudy1$groupe, stat.desc, basic = FALSE)

leadcompnewmodel <-aov(datastudy1$leadcomp_new ~ datastudy1$groupe)
summary(leadcompnewmodel)
etaSquared(leadcompnewmodel)
pairwise.t.test(datastudy1$leadcomp_new, datastudy1$groupe, p.adj="bonferroni")
by(datastudy1$leadcomp_new, datastudy1$groupe, stat.desc, basic = FALSE)

Taskundmodel <-aov(datastudy1$Taskund ~ datastudy1$groupe)
summary(Taskundmodel)
etaSquared(Taskundmodel)
pairwise.t.test(datastudy1$Taskund, datastudy1$groupe, p.adj="bonferroni")
by(datastudy1$Taskund, datastudy1$groupe, stat.desc, basic = FALSE)

#cognitive distal outcomes
#install.packages("rrcov")
outcomedistcog <- cbind(datastudy1$occselfeff, datastudy1$intentchangeatt, datastudy1$leadendors, datastudy1$leadpersuas)
distcog.man <- manova(outcomedistcog  ~ groupe, data = datastudy1)
summary(distcog.man, test="Wilks")
summary(distcog.man, test="Pillai")
summary(distcog.man, test= "Hotelling")
summary(distcog.man, test= "Roy")
summary.aov(distcog.man)

#ANOVA
occselfeffmodel <-aov(datastudy1$occselfeff ~ datastudy1$groupe)
summary(occselfeffmodel)
etaSquared(occselfeffmodel)
pairwise.t.test(datastudy1$occselfeff, datastudy1$groupe, p.adj="bonferroni")
by(datastudy1$occselfeff, datastudy1$groupe, stat.desc, basic = FALSE)

intentchangeattmodel <-aov(datastudy1$intentchangeatt ~ datastudy1$groupe)
summary(intentchangeattmodel)
etaSquared(intentchangeattmodel)
pairwise.t.test(datastudy1$intentchangeatt, datastudy1$groupe, p.adj="bonferroni")
by(datastudy1$intentchangeatt, datastudy1$groupe, stat.desc, basic = FALSE)

leadendorsmodel <-aov(datastudy1$leadendors ~ datastudy1$groupe)
summary(leadendorsmodel)
etaSquared(leadendorsmodel)
pairwise.t.test(datastudy1$leadendors, datastudy1$groupe, p.adj="bonferroni")
by(datastudy1$leadendors, datastudy1$groupe, stat.desc, basic = FALSE)

leadpersuasmodel <-aov(datastudy1$leadpersuas ~ datastudy1$groupe)
summary(leadpersuasmodel)
etaSquared(leadpersuasmodel)
pairwise.t.test(datastudy1$leadpersuas, datastudy1$groupe, p.adj="bonferroni")
by(datastudy1$leadpersuas, datastudy1$groupe, stat.desc, basic = FALSE)

######Hypothesis 2######
#affective proximal outcomes
outcomeproxaff <- cbind(datastudy1$Taskmot, datastudy1$SoB, datastudy1$leadwarmth)
proxaff.man <- manova(outcomeproxaff ~ groupe, data = datastudy1)
summary(proxaff.man, test="Wilks")
summary(proxaff.man, test="Pillai")
summary(proxaff.man, test= "Hotelling")
summary(proxaff.man, test= "Roy")
summary.aov(proxaff.man)

#ANOVA#
leadwarmthmodel <-aov(datastudy1$leadwarmth ~ datastudy1$groupe)
summary(leadwarmthmodel)
etaSquared(leadwarmthmodel)
pairwise.t.test(datastudy1$leadwarmth, datastudy1$groupe, p.adj="bonferroni")
by(datastudy1$leadwarmth, datastudy1$groupe, stat.desc, basic = FALSE)

SoBmodel <-aov(datastudy1$SoB ~ datastudy1$groupe)
summary(SoBmodel)
etaSquared(SoBmodel)
pairwise.t.test(datastudy1$SoB, datastudy1$groupe, p.adj="bonferroni")
by(datastudy1$SoB, datastudy1$groupe, stat.desc, basic = FALSE)

Taskmotmodel <-aov(datastudy1$Taskmot ~ datastudy1$groupe)
summary(Taskmotmodel)
etaSquared(Taskmotmodel)
pairwise.t.test(datastudy1$Taskmot, datastudy1$groupe, p.adj="bonferroni")
by(datastudy1$Taskmot, datastudy1$groupe, stat.desc, basic = FALSE)

#install.packages("gplots")
library(gplots)

#visualize means by groupe
#install.packages("gridExtra")
plotmeans(datastudy1$leadwarmth ~ datastudy1$groupe)

#affective distal outcomes
outcomedistaff <- cbind(datastudy1$Kanselfesteem, datastudy1$affcomm, datastudy1$leadcharisma, datastudy1$leader_liking1)
distaff.man <- manova(outcomedistaff ~ groupe, data = datastudy1)
summary(distaff.man, test="Wilks")
summary(distaff.man, tets= "Pillai")
summary(distcog.man, test= "Hotelling")
summary(distcog.man, test= "Roy")
summary.aov(distaff.man)

#ANOVA
charismamodel <-aov(datastudy1$leadcharisma ~ datastudy1$groupe)
summary(charismamodel)
etaSquared(charismamodel)
pairwise.t.test(datastudy1$leadcharisma, datastudy1$groupe, p.adj="bonferroni")
by(datastudy1$leadcharisma, datastudy1$groupe, stat.desc, basic = FALSE)

Selfestmodel <-aov(datastudy1$Kanselfesteem ~ datastudy1$groupe)
summary(Selfestmodel)
etaSquared(Selfestmodel)
pairwise.t.test(datastudy1$Kanselfesteem, datastudy1$groupe, p.adj="bonferroni")
by(datastudy1$Kanselfesteem, datastudy1$groupe, stat.desc, basic = FALSE)

affcommmodel <-aov(datastudy1$affcomm ~ datastudy1$groupe)
summary(affcommmodel)
etaSquared(affcommmodel)
pairwise.t.test(datastudy1$affcomm, datastudy1$groupe, p.adj="bonferroni")
by(datastudy1$affcomm, datastudy1$groupe, stat.desc, basic = FALSE)

leadlikingmodel <-aov(datastudy1$leader_liking1 ~ datastudy1$groupe)
summary(leadlikingmodel)
etaSquared(leadlikingmodel)
pairwise.t.test(datastudy1$leader_liking1, datastudy1$groupe, p.adj="bonferroni")
by(datastudy1$leader_liking1, datastudy1$groupe, stat.desc, basic = FALSE)

######Hypothesis 3######
#behavioral proximal outcomes
behInt <-aov(datastudy1$behInt ~ datastudy1$groupe)
summary(behInt)
etaSquared(behInt)
pairwise.t.test(datastudy1$behInt, datastudy1$groupe, p.adj="bonferroni")
by(datastudy1$behInt, datastudy1$groupe, stat.desc, basic = FALSE)


#behavioral distal outcomes
outcomedistbeh <- cbind(datastudy1$gentaskperf, datastudy1$intentchangebeh, datastudy1$leadfollowing)
distbeh.man <- manova(outcomedistbeh ~ groupe, data = datastudy1)
summary(distbeh.man, test="Wilks")
summary(distbeh.man, test="Pillai")
summary(distcog.man, test= "Hotelling")
summary(distcog.man, test= "Roy")
summary.aov(distbeh.man)

#ANOVA:
gentaskperfmodel <- aov(datastudy1$gentaskperf ~ datastudy1$groupe)
summary(gentaskperfmodel)
etaSquared(gentaskperfmodel)
pairwise.t.test(datastudy1$gentaskperf, datastudy1$groupe, p.adj="bonferroni")
by(datastudy1$gentaskperf, datastudy1$groupe, stat.desc, basic = FALSE)

intentchangebehmodel <-aov(datastudy1$intentchangebeh ~ datastudy1$groupe)
summary(intentchangebehmodel)
etaSquared(intentchangebehmodel)
pairwise.t.test(datastudy1$intentchangebeh, datastudy1$groupe, p.adj="bonferroni")
by(datastudy1$intentchangebeh, datastudy1$groupe, stat.desc, basic = FALSE)

leadfollowingmodel <-aov(datastudy1$leadfollowing ~ datastudy1$groupe)
summary(leadfollowingmodel)
etaSquared(leadfollowingmodel)
pairwise.t.test(datastudy1$leadfollowing, datastudy1$groupe, p.adj="bonferroni")
by(datastudy1$leadfollowing, datastudy1$groupe, stat.desc, basic = FALSE)
